# Supplementary material for: 2-(1H-Benzoimidazol-2-yl)-6-ethoxy­phenol
Source: Acta Crystallogr Sect E Struct Rep Online. 2009 Mar 14;65(Pt 4):o745–6. doi: 10.1107/S1600536809008071 (PMC2969036; doi:10.1107/S1600536809008071)
Supplement: Supplementary file 1 [file e-65-0o745-sup1.cif]

##############################################################################
###                                                                        ###
###        Electronic paper (Acta Crystallographica Section E)             ###
###                                                                        ###
##############################################################################
#                                                                            #
# This CIF contains the data in a paper accepted for publication in Acta     #
# Crystallographica Section E. It conforms to the requirements of Notes      #
# for Authors for Section E, and has been peer reviewed under the auspices   #
# of the IUCr Commission on Journals.                                        #
#                                                                            #
# Full details of the Crystallographic Information File format               #
# are given in the paper "The Crystallographic Information File (CIF):       #
# a New Standard Archive File for Crystallography" by S. R. Hall, F. H.      #
# Allen and I. D. Brown [Acta Cryst. (1991), A47, 655-685].                  #
#                                                                            #
# The current version of the core CIF dictionary is obtainable from          #
# ftp://ftp.iucr.org/pub/cif_core.dic. The current version number is 2.4.    #
#                                                                            #
# Software is freely available for graphical display of the structure(s) in  #
# this CIF.  For information consult the CIF home page http://www.iucr.org/  #
# cif/home.html                                                              #
#                                                                            #
# This file may be used for bona fide research purposes within the           #
# scientific community so long as proper attribution is given to the journal # 
# article from which it was obtained.                                        #
#                                                                            #
##############################################################################
                                             
data_global
_audit_creation_method     'form.cif (version 2.0)'
_journal_data_validation_number     ?
_journal_date_recd_electronic     2009-03-02
_journal_date_accepted     2009-03-05
_journal_name_full     'Acta Crystallographica, Section E'
_journal_year     2009
_journal_volume     65
_journal_issue      4
_journal_page_first     o745
_journal_page_last     o746
_journal_paper_category     QO
_journal_coeditor_code     LH2781
_publ_contact_author_name     'Prof. Fun, Hoong-Kun'
_publ_contact_author_address
;
      X-ray Crystallography Unit
      School of Physics
      Universiti Sains Malaysia
      11800 USM, Penang
      MALAYSIA
;
_publ_contact_author_email     'hkfun@usm.my'
_publ_contact_author_fax     '6 04 6579150'
_publ_contact_author_phone     '6 04 6533652'
_publ_section_title
;
2-(1<i>H</i>-Benzoimidazol-2-yl)-6-ethoxyphenol
;
loop_
    _publ_author_name
    _publ_author_footnote
    _publ_author_address
    'Chin Sing Yeap' ?
;
      X-ray Crystallography Unit
      School of Physics
      Universiti Sains Malaysia
      11800 USM, Penang
      Malaysia
;
    'Kargar, Hadi'
;
Additional correspondence author: e-mail: hkargar@pnu.ac.ir.
;
;
      Department of Chemistry,
      School of Science,
      Payame Noor University (PNU),
      Ardakan, Yazd,
      Iran
;
    'Kia, Reza' ?
;     X-ray Crystallography Unit
      School of Physics
      Universiti Sains Malaysia
      11800 USM, Penang
      Malaysia
;
    'Jamshidvand, Arezoo' ?
;
      Department of Chemistry,
      School of Science,
      Payame Noor University (PNU),
      Ardakan, Yazd,
      Iran
;
    'Fun, Hoong-Kun' ?
;     X-ray Crystallography Unit
      School of Physics
      Universiti Sains Malaysia
      11800 USM, Penang
      Malaysia
;
data_I
_audit_creation_method     SHELXL-97
_chemical_name_systematic
;
2-(1<i>H</i>-Benzoimidazol-2-yl)-6-ethoxyphenol
;
_chemical_name_common     ?
_chemical_formula_moiety     'C15 H14 N2 O2'
_chemical_formula_sum     'C15 H14 N2 O2'
_chemical_formula_iupac     'C15 H14 N2 O2'
_chemical_formula_weight     254.28
_chemical_melting_point     ?
_symmetry_cell_setting     'Monoclinic'
_symmetry_space_group_name_H-M     'C 2/c'
_symmetry_space_group_name_Hall     '-C 2yc'
loop_
    _symmetry_equiv_pos_as_xyz
    'x, y, z'
    '-x, y, -z+1/2'
    'x+1/2, y+1/2, z'
    '-x+1/2, y+1/2, -z+1/2'
    '-x, -y, -z'
    'x, -y, z-1/2'
    '-x+1/2, -y+1/2, -z'
    'x+1/2, -y+1/2, z-1/2'
_cell_length_a     22.5305(4)
_cell_length_b     12.0113(2)
_cell_length_c     21.4241(3)
_cell_angle_alpha     90.00
_cell_angle_beta     120.4490(10)
_cell_angle_gamma     90.00
_cell_volume     4998.17(14)
_cell_formula_units_Z     16
_cell_measurement_reflns_used     9961
_cell_measurement_theta_min     2.52
_cell_measurement_theta_max     32.23
_cell_measurement_temperature     100
_exptl_crystal_description     'block'
_exptl_crystal_colour     'yellow'
_exptl_crystal_size_max     0.38
_exptl_crystal_size_mid     0.23
_exptl_crystal_size_min     0.18
_exptl_crystal_density_diffrn     1.352
_exptl_crystal_density_meas     ?
_exptl_crystal_density_method     'not measured'
_exptl_crystal_F_000     2144
_exptl_absorpt_coefficient_mu     0.091
_exptl_absorpt_correction_type     'multi-scan'
_exptl_absorpt_process_details     '(<i>SADABS</i>; Bruker, 2005)'
_exptl_absorpt_correction_T_min     0.9659
_exptl_absorpt_correction_T_max     0.9839
_exptl_special_details
;
The crystal was placed in the cold stream of an Oxford Cyrosystems
Cobra open-flow nitrogen cryostat (Cosier & Glazer, 1986) operating
at 100.0 (1) K.
;
_diffrn_ambient_temperature     100
_diffrn_radiation_type     MoK\a
_diffrn_radiation_wavelength     0.71073
_diffrn_radiation_source     'fine-focus sealed tube'
_diffrn_radiation_monochromator     graphite
_diffrn_measurement_device_type
;
Bruker SMART APEXII CCD area-detector
;
_diffrn_measurement_method     '\f and \w'
_diffrn_detector_area_resol_mean     ?
_diffrn_reflns_number     49947
_diffrn_reflns_av_R_equivalents     0.0428
_diffrn_reflns_av_sigmaI/netI     0.0210
_diffrn_reflns_theta_min     1.99
_diffrn_reflns_theta_max     26.50
_diffrn_reflns_theta_full     26.50
_diffrn_measured_fraction_theta_max     0.999
_diffrn_measured_fraction_theta_full     0.999
_diffrn_reflns_limit_h_min     -28
_diffrn_reflns_limit_h_max     28
_diffrn_reflns_limit_k_min     -14
_diffrn_reflns_limit_k_max     15
_diffrn_reflns_limit_l_min     -26
_diffrn_reflns_limit_l_max     26
_diffrn_standards_number     0
_diffrn_standards_interval_count     .
_diffrn_standards_interval_time     .
_diffrn_standards_decay_%     ?
_refine_special_details
;
 Refinement of F^2^ against ALL reflections.  The weighted R-factor wR and
 goodness of fit S are based on F^2^, conventional R-factors R are based
 on F, with F set to zero for negative F^2^. The threshold expression of
 F^2^ > 2sigma(F^2^) is used only for calculating R-factors(gt) etc. and is
 not relevant to the choice of reflections for refinement.  R-factors based
 on F^2^ are statistically about twice as large as those based on F, and R-
 factors based on ALL data will be even larger.
;
_reflns_number_total     5171
_reflns_number_gt     4238
_reflns_threshold_expression     I>2\s(I)
_refine_ls_structure_factor_coef     Fsqd
_refine_ls_matrix_type     full
_refine_ls_R_factor_all     0.0808
_refine_ls_R_factor_gt     0.0672
_refine_ls_wR_factor_gt     0.1440
_refine_ls_wR_factor_ref     0.1511
_refine_ls_goodness_of_fit_ref     1.188
_refine_ls_restrained_S_all     1.188
_refine_ls_number_reflns     5171
_refine_ls_number_parameters     372
_refine_ls_number_restraints     1
_refine_ls_hydrogen_treatment     mixed
_refine_ls_weighting_scheme     calc
_refine_ls_weighting_details
         'calc w=1/[\s^2^(Fo^2^)+(0.022P)^2^+16.3221P] where P=(Fo^2^+2Fc^2^)/3'
_atom_sites_solution_hydrogens     geom
_atom_sites_solution_primary     direct
_atom_sites_solution_secondary     difmap
_refine_ls_shift/su_max     0.000
_refine_ls_shift/su_mean     0.000
_refine_diff_density_max     0.568
_refine_diff_density_min     -0.479
_refine_ls_extinction_method     none
_refine_ls_extinction_coef     ?
loop_
    _atom_type_symbol
    _atom_type_description
    _atom_type_scat_dispersion_real
    _atom_type_scat_dispersion_imag
    _atom_type_scat_source
    'C' 'C' 0.0033 0.0016
                         'International Tables Vol C Tables 4.2.6.8 and 6.1.1.4'
    'H' 'H' 0.0000 0.0000
                         'International Tables Vol C Tables 4.2.6.8 and 6.1.1.4'
    'N' 'N' 0.0061 0.0033
                         'International Tables Vol C Tables 4.2.6.8 and 6.1.1.4'
    'O' 'O' 0.0106 0.0060
                         'International Tables Vol C Tables 4.2.6.8 and 6.1.1.4'
_computing_data_collection     'APEX2 (Bruker, 2005)'
_computing_cell_refinement     'SAINT (Bruker, 2005)'
_computing_data_reduction     'SAINT (Bruker, 2005)'
_computing_structure_solution     'SHELXTL (Sheldrick, 2008)'
_computing_structure_refinement     'SHELXTL (Sheldrick, 2008)'
_computing_molecular_graphics     'SHELXTL (Sheldrick, 2008)'
_computing_publication_material
;
SHELXTL (Sheldrick, 2008) and PLATON (Spek, 2009)
;
loop_
    _atom_site_type_symbol
    _atom_site_label
    _atom_site_fract_x
    _atom_site_fract_y
    _atom_site_fract_z
    _atom_site_U_iso_or_equiv
    _atom_site_adp_type
    _atom_site_calc_flag
    _atom_site_refinement_flags
    _atom_site_occupancy
    _atom_site_disorder_assembly
    _atom_site_disorder_group
    O O1A 0.04313(11) -0.05359(15) 0.34802(11) 0.0343(5) Uani d . 1 . .
    O O2A -0.04669(10) -0.05371(16) 0.38878(11) 0.0352(5) Uani d . 1 . .
    N N1A 0.12309(11) 0.04703(18) 0.31444(12) 0.0278(5) Uani d . 1 . .
    N N2A 0.12918(13) 0.2321(2) 0.31223(14) 0.0328(5) Uani d . 1 . .
    C C1A 0.16902(14) 0.0757(2) 0.29195(14) 0.0280(6) Uani d . 1 . .
    C C2A 0.20683(15) 0.0094(2) 0.27078(16) 0.0345(6) Uani d . 1 . .
    H H2AA 0.2047 -0.0678 0.2714 0.041 Uiso calc R 1 . .
    C C3A 0.24743(16) 0.0632(3) 0.24891(17) 0.0389(7) Uani d . 1 . .
    H H3AA 0.2731 0.0209 0.2346 0.047 Uiso calc R 1 . .
    C C4A 0.25106(16) 0.1776(3) 0.24763(18) 0.0413(7) Uani d . 1 . .
    H H4AA 0.2792 0.2104 0.2326 0.050 Uiso calc R 1 . .
    C C5A 0.21403(16) 0.2450(3) 0.26805(17) 0.0408(7) Uani d . 1 . .
    H H5AA 0.2165 0.3222 0.2670 0.049 Uiso calc R 1 . .
    C C6A 0.17291(14) 0.1923(2) 0.29023(15) 0.0318(6) Uani d . 1 . .
    C C7A 0.09976(13) 0.1427(2) 0.32507(13) 0.0267(5) Uani d . 1 . .
    C C8A 0.04901(13) 0.1485(2) 0.34835(14) 0.0257(5) Uani d . 1 . .
    C C9A 0.02514(14) 0.2496(2) 0.36000(15) 0.0319(6) Uani d . 1 . .
    H H9AA 0.0424 0.3165 0.3540 0.038 Uiso calc R 1 . .
    C C10A -0.02370(15) 0.2501(2) 0.38028(16) 0.0362(7) Uani d . 1 . .
    H H10A -0.0398 0.3175 0.3873 0.043 Uiso calc R 1 . .
    C C11A -0.04945(14) 0.1499(2) 0.39045(15) 0.0328(6) Uani d . 1 . .
    H H11A -0.0824 0.1511 0.4043 0.039 Uiso calc R 1 . .
    C C12A -0.02616(14) 0.0499(2) 0.38002(14) 0.0290(6) Uani d . 1 . .
    C C13A 0.02312(13) 0.0480(2) 0.35843(13) 0.0255(5) Uani d . 1 . .
    C C14A -0.09118(15) -0.0595(3) 0.41821(17) 0.0405(7) Uani d . 1 . .
    H H14A -0.1346 -0.0230 0.3863 0.049 Uiso calc R 1 . .
    H H14B -0.0700 -0.0237 0.4652 0.049 Uiso calc R 1 . .
    C C15A -0.10244(18) -0.1825(3) 0.4250(2) 0.0546(9) Uani d . 1 . .
    H H15A -0.1308 -0.1911 0.4463 0.082 Uiso calc R 1 . .
    H H15B -0.0588 -0.2181 0.4553 0.082 Uiso calc R 1 . .
    H H15C -0.1248 -0.2163 0.3779 0.082 Uiso calc R 1 . .
    O O1B 0.08605(12) 0.45323(16) 0.25795(12) 0.0409(5) Uani d . 1 . .
    O O2B 0.17852(13) 0.46703(18) 0.39287(12) 0.0530(6) Uani d . 1 A .
    N N1B 0.00726(12) 0.54159(19) 0.13347(13) 0.0332(5) Uani d . 1 . .
    N N2B -0.01822(12) 0.72236(19) 0.12353(13) 0.0303(5) Uani d . 1 . .
    C C1B -0.04540(15) 0.5626(2) 0.06352(16) 0.0335(6) Uani d . 1 . .
    C C2B -0.08028(17) 0.4918(3) 0.00407(17) 0.0438(8) Uani d . 1 . .
    H H2BA -0.0692 0.4166 0.0075 0.053 Uiso calc R 1 . .
    C C3B -0.13164(17) 0.5368(3) -0.06005(17) 0.0461(8) Uani d . 1 . .
    H H3BA -0.1548 0.4912 -0.1005 0.055 Uiso calc R 1 . .
    C C4B -0.14955(16) 0.6492(3) -0.06553(17) 0.0448(8) Uani d . 1 . .
    H H4BA -0.1852 0.6762 -0.1092 0.054 Uiso calc R 1 . .
    C C5B -0.11554(16) 0.7216(3) -0.00752(17) 0.0393(7) Uani d . 1 . .
    H H5BA -0.1274 0.7965 -0.0112 0.047 Uiso calc R 1 . .
    C C6B -0.06268(14) 0.6763(2) 0.05654(15) 0.0313(6) Uani d . 1 . .
    C C7B 0.02231(14) 0.6394(2) 0.16742(15) 0.0295(6) Uani d . 1 . .
    C C8B 0.07626(14) 0.6529(2) 0.24254(15) 0.0286(6) Uani d . 1 . .
    C C9B 0.10079(14) 0.7581(2) 0.27454(16) 0.0303(6) Uani d . 1 . .
    H H9BA 0.0819 0.8224 0.2475 0.036 Uiso calc R 1 . .
    C C10B 0.15256(15) 0.7658(2) 0.34562(16) 0.0332(6) Uani d . 1 . .
    H H10B 0.1688 0.8356 0.3660 0.040 Uiso calc R 1 . .
    C C11B 0.18127(16) 0.6703(2) 0.38783(16) 0.0357(7) Uani d . 1 . .
    H H11B 0.2165 0.6764 0.4358 0.043 Uiso calc R 1 . .
    C C12B 0.15684(16) 0.5670(2) 0.35757(16) 0.0368(7) Uani d . 1 . .
    C C13B 0.10542(15) 0.5578(2) 0.28474(16) 0.0319(6) Uani d . 1 . .
    C C14B 0.2276(2) 0.4683(3) 0.46948(18) 0.0576(10) Uani d D 1 . .
    H H14C 0.2090 0.5088 0.4949 0.069 Uiso calc PR 0.581(7) A 1
    H H14D 0.2698 0.5046 0.4788 0.069 Uiso calc PR 0.581(7) A 1
    H H14E 0.2218 0.4028 0.4915 0.069 Uiso d PR 0.419(7) A 2
    H H14F 0.2208 0.5323 0.4920 0.069 Uiso d PR 0.419(7) A 2
    C C15B 0.2415(4) 0.3527(6) 0.4943(4) 0.070(2) Uani d P 0.581(7) A 1
    H H15D 0.2734 0.3510 0.5456 0.104 Uiso calc PR 0.581(7) A 1
    H H15E 0.2609 0.3139 0.4697 0.104 Uiso calc PR 0.581(7) A 1
    H H15F 0.1993 0.3172 0.4841 0.104 Uiso calc PR 0.581(7) A 1
    C C15C 0.2967(3) 0.4728(8) 0.4792(5) 0.063(3) Uani d PD 0.419(7) A 2
    H H15G 0.3303 0.4739 0.5300 0.095 Uiso calc PR 0.419(7) A 2
    H H15H 0.3012 0.5390 0.4568 0.095 Uiso calc PR 0.419(7) A 2
    H H15I 0.3039 0.4085 0.4573 0.095 Uiso calc PR 0.419(7) A 2
    H H1OA 0.0731(18) -0.030(3) 0.3339(18) 0.052(10) Uiso d . 1 . .
    H H1NA 0.1191(17) 0.297(3) 0.3128(18) 0.048(10) Uiso d . 1 . .
    H H1OB 0.0555(19) 0.462(3) 0.206(2) 0.061(11) Uiso d . 1 . .
    H H1NB -0.0186(17) 0.797(3) 0.1365(18) 0.052(10) Uiso d . 1 . .
loop_
    _atom_site_aniso_label
    _atom_site_aniso_U_11
    _atom_site_aniso_U_22
    _atom_site_aniso_U_33
    _atom_site_aniso_U_12
    _atom_site_aniso_U_13
    _atom_site_aniso_U_23
    O1A 0.0431(12) 0.0193(9) 0.0518(13) -0.0025(8) 0.0323(11) -0.0009(8)
    O2A 0.0383(11) 0.0298(10) 0.0448(12) -0.0082(9) 0.0264(10) -0.0019(9)
    N1A 0.0325(12) 0.0206(11) 0.0335(12) -0.0002(9) 0.0191(10) -0.0002(9)
    N2A 0.0359(13) 0.0209(12) 0.0431(14) 0.0007(10) 0.0210(12) 0.0060(10)
    C1A 0.0303(14) 0.0240(13) 0.0278(13) -0.0017(11) 0.0133(11) 0.0029(10)
    C2A 0.0376(16) 0.0281(14) 0.0389(16) 0.0001(12) 0.0202(13) 0.0017(12)
    C3A 0.0388(16) 0.0428(17) 0.0399(16) 0.0019(14) 0.0236(14) 0.0032(13)
    C4A 0.0374(16) 0.0426(18) 0.0490(18) -0.0001(14) 0.0256(14) 0.0123(14)
    C5A 0.0425(17) 0.0315(16) 0.0520(19) -0.0031(13) 0.0265(15) 0.0102(14)
    C6A 0.0302(14) 0.0306(15) 0.0331(15) 0.0008(11) 0.0149(12) 0.0082(12)
    C7A 0.0263(13) 0.0243(13) 0.0247(13) -0.0020(10) 0.0092(11) 0.0019(10)
    C8A 0.0277(13) 0.0202(12) 0.0259(13) -0.0006(10) 0.0111(11) 0.0019(10)
    C9A 0.0359(15) 0.0231(13) 0.0357(15) 0.0007(11) 0.0174(13) 0.0030(11)
    C10A 0.0429(17) 0.0242(14) 0.0427(17) 0.0071(12) 0.0226(14) -0.0007(12)
    C11A 0.0321(14) 0.0343(15) 0.0339(15) 0.0000(12) 0.0182(13) -0.0027(12)
    C12A 0.0287(14) 0.0277(14) 0.0273(14) -0.0035(11) 0.0117(11) 0.0006(11)
    C13A 0.0288(13) 0.0202(12) 0.0246(13) -0.0017(10) 0.0115(11) 0.0000(10)
    C14A 0.0353(16) 0.0524(19) 0.0362(16) -0.0049(14) 0.0199(14) 0.0054(14)
    C15A 0.049(2) 0.059(2) 0.059(2) -0.0151(17) 0.0297(18) 0.0116(18)
    O1B 0.0528(13) 0.0209(10) 0.0370(12) 0.0008(9) 0.0139(10) -0.0005(8)
    O2B 0.0737(17) 0.0314(12) 0.0355(12) 0.0072(11) 0.0143(12) 0.0051(9)
    N1B 0.0361(13) 0.0250(12) 0.0356(13) 0.0000(10) 0.0159(11) -0.0009(10)
    N2B 0.0370(13) 0.0203(11) 0.0390(13) 0.0024(10) 0.0233(11) 0.0035(10)
    C1B 0.0365(15) 0.0277(14) 0.0379(16) 0.0032(12) 0.0200(13) 0.0030(12)
    C2B 0.0485(19) 0.0346(17) 0.0410(17) -0.0007(14) 0.0172(15) -0.0021(13)
    C3B 0.0463(18) 0.0474(19) 0.0372(17) -0.0037(15) 0.0158(15) -0.0010(14)
    C4B 0.0397(17) 0.055(2) 0.0370(17) 0.0017(15) 0.0172(14) 0.0107(15)
    C5B 0.0436(17) 0.0351(16) 0.0449(18) 0.0063(13) 0.0265(15) 0.0145(13)
    C6B 0.0328(14) 0.0309(14) 0.0370(15) -0.0007(12) 0.0228(13) 0.0043(12)
    C7B 0.0326(14) 0.0255(14) 0.0380(15) 0.0012(11) 0.0234(13) 0.0011(11)
    C8B 0.0314(14) 0.0243(13) 0.0384(15) 0.0001(11) 0.0237(12) -0.0023(11)
    C9B 0.0370(15) 0.0202(13) 0.0438(16) 0.0021(11) 0.0278(14) 0.0009(11)
    C10B 0.0397(16) 0.0238(14) 0.0452(17) -0.0052(12) 0.0282(14) -0.0108(12)
    C11B 0.0402(16) 0.0329(15) 0.0348(15) 0.0002(12) 0.0196(13) -0.0061(12)
    C12B 0.0462(17) 0.0288(15) 0.0373(16) 0.0029(13) 0.0225(14) -0.0005(12)
    C13B 0.0383(15) 0.0231(13) 0.0390(16) -0.0022(11) 0.0230(13) -0.0051(11)
    C14B 0.071(3) 0.046(2) 0.0390(19) 0.0051(18) 0.0161(18) 0.0034(16)
    C15B 0.067(5) 0.070(5) 0.044(4) 0.014(4) 0.008(3) 0.013(3)
    C15C 0.062(6) 0.049(5) 0.068(6) 0.014(4) 0.024(5) 0.009(4)
_geom_special_details
;
 All esds (except the esd in the dihedral angle between two l.s. planes)
 are estimated using the full covariance matrix.  The cell esds are taken
 into account individually in the estimation of esds in distances, angles
 and torsion angles; correlations between esds in cell parameters are only
 used when they are defined by crystal symmetry.  An approximate (isotropic)
 treatment of cell esds is used for estimating esds involving l.s. planes.
;
loop_
    _geom_bond_atom_site_label_1
    _geom_bond_atom_site_label_2
    _geom_bond_site_symmetry_2
    _geom_bond_distance
    _geom_bond_publ_flag
    O1A C13A . 1.358(3) ?
    O1A H1OA . 0.91(4) ?
    O2A C12A . 1.374(3) ?
    O2A C14A . 1.431(3) ?
    N1A C7A . 1.330(3) ?
    N1A C1A . 1.388(3) ?
    N2A C7A . 1.361(3) ?
    N2A C6A . 1.376(4) ?
    N2A H1NA . 0.82(4) ?
    C1A C2A . 1.399(4) ?
    C1A C6A . 1.404(4) ?
    C2A C3A . 1.381(4) ?
    C2A H2AA . 0.9300 ?
    C3A C4A . 1.378(4) ?
    C3A H3AA . 0.9300 ?
    C4A C5A . 1.383(4) ?
    C4A H4AA . 0.9300 ?
    C5A C6A . 1.390(4) ?
    C5A H5AA . 0.9300 ?
    C7A C8A . 1.463(4) ?
    C8A C9A . 1.400(4) ?
    C8A C13A . 1.404(3) ?
    C9A C10A . 1.373(4) ?
    C9A H9AA . 0.9300 ?
    C10A C11A . 1.400(4) ?
    C10A H10A . 0.9300 ?
    C11A C12A . 1.373(4) ?
    C11A H11A . 0.9300 ?
    C12A C13A . 1.403(4) ?
    C14A C15A . 1.519(5) ?
    C14A H14A . 0.9700 ?
    C14A H14B . 0.9700 ?
    C15A H15A . 0.9600 ?
    C15A H15B . 0.9600 ?
    C15A H15C . 0.9600 ?
    O1B C13B . 1.358(3) ?
    O1B H1OB . 0.97(4) ?
    O2B C12B . 1.370(4) ?
    O2B C14B . 1.441(4) ?
    N1B C7B . 1.332(3) ?
    N1B C1B . 1.384(4) ?
    N2B C7B . 1.356(3) ?
    N2B C6B . 1.383(4) ?
    N2B H1NB . 0.94(4) ?
    C1B C2B . 1.396(4) ?
    C1B C6B . 1.407(4) ?
    C2B C3B . 1.381(4) ?
    C2B H2BA . 0.9300 ?
    C3B C4B . 1.397(5) ?
    C3B H3BA . 0.9300 ?
    C4B C5B . 1.387(5) ?
    C4B H4BA . 0.9300 ?
    C5B C6B . 1.393(4) ?
    C5B H5BA . 0.9300 ?
    C7B C8B . 1.453(4) ?
    C8B C13B . 1.396(4) ?
    C8B C9B . 1.410(4) ?
    C9B C10B . 1.374(4) ?
    C9B H9BA . 0.9300 ?
    C10B C11B . 1.400(4) ?
    C10B H10B . 0.9300 ?
    C11B C12B . 1.378(4) ?
    C11B H11B . 0.9300 ?
    C12B C13B . 1.399(4) ?
    C14B C15C . 1.4633(10) ?
    C14B C15B . 1.464(7) ?
    C14B H14C . 0.9700 ?
    C14B H14D . 0.9700 ?
    C14B H14E . 0.9599 ?
    C14B H14F . 0.9600 ?
    C15B H14E . 0.7332 ?
    C15B H15D . 0.9600 ?
    C15B H15E . 0.9600 ?
    C15B H15F . 0.9600 ?
    C15C H15G . 0.9600 ?
    C15C H15H . 0.9600 ?
    C15C H15I . 0.9600 ?
loop_
    _geom_angle_atom_site_label_1
    _geom_angle_atom_site_label_2
    _geom_angle_atom_site_label_3
    _geom_angle_site_symmetry_1
    _geom_angle_site_symmetry_3
    _geom_angle
    _geom_angle_publ_flag
    C13A O1A H1OA . . 98(2) ?
    C12A O2A C14A . . 117.6(2) ?
    C7A N1A C1A . . 105.9(2) ?
    C7A N2A C6A . . 107.6(2) ?
    C7A N2A H1NA . . 126(2) ?
    C6A N2A H1NA . . 126(2) ?
    N1A C1A C2A . . 130.9(2) ?
    N1A C1A C6A . . 108.9(2) ?
    C2A C1A C6A . . 120.2(3) ?
    C3A C2A C1A . . 117.5(3) ?
    C3A C2A H2AA . . 121.3 ?
    C1A C2A H2AA . . 121.3 ?
    C4A C3A C2A . . 121.9(3) ?
    C4A C3A H3AA . . 119.0 ?
    C2A C3A H3AA . . 119.0 ?
    C3A C4A C5A . . 121.7(3) ?
    C3A C4A H4AA . . 119.1 ?
    C5A C4A H4AA . . 119.1 ?
    C4A C5A C6A . . 117.1(3) ?
    C4A C5A H5AA . . 121.5 ?
    C6A C5A H5AA . . 121.5 ?
    N2A C6A C5A . . 132.5(3) ?
    N2A C6A C1A . . 105.8(2) ?
    C5A C6A C1A . . 121.6(3) ?
    N1A C7A N2A . . 111.8(2) ?
    N1A C7A C8A . . 123.0(2) ?
    N2A C7A C8A . . 125.2(2) ?
    C9A C8A C13A . . 119.4(2) ?
    C9A C8A C7A . . 122.6(2) ?
    C13A C8A C7A . . 118.0(2) ?
    C10A C9A C8A . . 120.2(3) ?
    C10A C9A H9AA . . 119.9 ?
    C8A C9A H9AA . . 119.9 ?
    C9A C10A C11A . . 120.5(3) ?
    C9A C10A H10A . . 119.8 ?
    C11A C10A H10A . . 119.8 ?
    C12A C11A C10A . . 120.2(3) ?
    C12A C11A H11A . . 119.9 ?
    C10A C11A H11A . . 119.9 ?
    C11A C12A O2A . . 126.0(2) ?
    C11A C12A C13A . . 120.0(2) ?
    O2A C12A C13A . . 114.1(2) ?
    O1A C13A C12A . . 117.0(2) ?
    O1A C13A C8A . . 123.3(2) ?
    C12A C13A C8A . . 119.8(2) ?
    O2A C14A C15A . . 106.2(3) ?
    O2A C14A H14A . . 110.5 ?
    C15A C14A H14A . . 110.5 ?
    O2A C14A H14B . . 110.5 ?
    C15A C14A H14B . . 110.5 ?
    H14A C14A H14B . . 108.7 ?
    C14A C15A H15A . . 109.5 ?
    C14A C15A H15B . . 109.5 ?
    H15A C15A H15B . . 109.5 ?
    C14A C15A H15C . . 109.5 ?
    H15A C15A H15C . . 109.5 ?
    H15B C15A H15C . . 109.5 ?
    C13B O1B H1OB . . 106(2) ?
    C12B O2B C14B . . 118.2(3) ?
    C7B N1B C1B . . 105.8(2) ?
    C7B N2B C6B . . 107.8(2) ?
    C7B N2B H1NB . . 127(2) ?
    C6B N2B H1NB . . 125(2) ?
    N1B C1B C2B . . 130.9(3) ?
    N1B C1B C6B . . 109.4(3) ?
    C2B C1B C6B . . 119.8(3) ?
    C3B C2B C1B . . 118.0(3) ?
    C3B C2B H2BA . . 121.0 ?
    C1B C2B H2BA . . 121.0 ?
    C2B C3B C4B . . 121.5(3) ?
    C2B C3B H3BA . . 119.3 ?
    C4B C3B H3BA . . 119.3 ?
    C5B C4B C3B . . 121.7(3) ?
    C5B C4B H4BA . . 119.1 ?
    C3B C4B H4BA . . 119.1 ?
    C4B C5B C6B . . 116.5(3) ?
    C4B C5B H5BA . . 121.8 ?
    C6B C5B H5BA . . 121.8 ?
    N2B C6B C5B . . 132.4(3) ?
    N2B C6B C1B . . 105.2(2) ?
    C5B C6B C1B . . 122.4(3) ?
    N1B C7B N2B . . 111.9(2) ?
    N1B C7B C8B . . 122.8(2) ?
    N2B C7B C8B . . 125.3(2) ?
    C13B C8B C9B . . 118.6(3) ?
    C13B C8B C7B . . 118.8(2) ?
    C9B C8B C7B . . 122.7(2) ?
    C10B C9B C8B . . 120.2(3) ?
    C10B C9B H9BA . . 119.9 ?
    C8B C9B H9BA . . 119.9 ?
    C9B C10B C11B . . 121.0(3) ?
    C9B C10B H10B . . 119.5 ?
    C11B C10B H10B . . 119.5 ?
    C12B C11B C10B . . 119.3(3) ?
    C12B C11B H11B . . 120.3 ?
    C10B C11B H11B . . 120.3 ?
    O2B C12B C11B . . 125.7(3) ?
    O2B C12B C13B . . 114.1(3) ?
    C11B C12B C13B . . 120.2(3) ?
    O1B C13B C8B . . 122.5(3) ?
    O1B C13B C12B . . 116.8(3) ?
    C8B C13B C12B . . 120.6(3) ?
    O2B C14B C15C . . 108.0(5) ?
    O2B C14B C15B . . 107.6(4) ?
    C15C C14B C15B . . 88.1(5) ?
    O2B C14B H14C . . 110.2 ?
    C15C C14B H14C . . 129.3 ?
    C15B C14B H14C . . 110.2 ?
    O2B C14B H14D . . 110.2 ?
    C15B C14B H14D . . 110.2 ?
    H14C C14B H14D . . 108.5 ?
    O2B C14B H14E . . 109.5 ?
    C15C C14B H14E . . 111.1 ?
    H14C C14B H14E . . 85.9 ?
    H14D C14B H14E . . 129.1 ?
    O2B C14B H14F . . 110.8 ?
    C15C C14B H14F . . 109.1 ?
    C15B C14B H14F . . 129.5 ?
    H14D C14B H14F . . 85.8 ?
    H14E C14B H14F . . 108.3 ?
    C14B C15B H15D . . 109.5 ?
    H14E C15B H15D . . 100.5 ?
    C14B C15B H15E . . 109.5 ?
    H14E C15B H15E . . 141.2 ?
    C14B C15B H15F . . 109.5 ?
    H14E C15B H15F . . 81.8 ?
    C14B C15C H15G . . 109.5 ?
    C14B C15C H15H . . 109.5 ?
    H15G C15C H15H . . 109.5 ?
    C14B C15C H15I . . 109.5 ?
    H15G C15C H15I . . 109.5 ?
    H15H C15C H15I . . 109.5 ?
loop_
    _geom_torsion_atom_site_label_1
    _geom_torsion_atom_site_label_2
    _geom_torsion_atom_site_label_3
    _geom_torsion_atom_site_label_4
    _geom_torsion_site_symmetry_1
    _geom_torsion_site_symmetry_2
    _geom_torsion_site_symmetry_3
    _geom_torsion_site_symmetry_4
    _geom_torsion
    _geom_torsion_publ_flag
    C7A N1A C1A C2A . . . . -177.4(3) ?
    C7A N1A C1A C6A . . . . 0.6(3) ?
    N1A C1A C2A C3A . . . . 178.1(3) ?
    C6A C1A C2A C3A . . . . 0.3(4) ?
    C1A C2A C3A C4A . . . . -0.1(5) ?
    C2A C3A C4A C5A . . . . -0.2(5) ?
    C3A C4A C5A C6A . . . . 0.2(5) ?
    C7A N2A C6A C5A . . . . 177.6(3) ?
    C7A N2A C6A C1A . . . . -1.1(3) ?
    C4A C5A C6A N2A . . . . -178.5(3) ?
    C4A C5A C6A C1A . . . . 0.0(4) ?
    N1A C1A C6A N2A . . . . 0.3(3) ?
    C2A C1A C6A N2A . . . . 178.6(2) ?
    N1A C1A C6A C5A . . . . -178.6(3) ?
    C2A C1A C6A C5A . . . . -0.3(4) ?
    C1A N1A C7A N2A . . . . -1.3(3) ?
    C1A N1A C7A C8A . . . . 179.1(2) ?
    C6A N2A C7A N1A . . . . 1.5(3) ?
    C6A N2A C7A C8A . . . . -178.9(2) ?
    N1A C7A C8A C9A . . . . 179.5(3) ?
    N2A C7A C8A C9A . . . . 0.0(4) ?
    N1A C7A C8A C13A . . . . -1.2(4) ?
    N2A C7A C8A C13A . . . . 179.3(2) ?
    C13A C8A C9A C10A . . . . -0.7(4) ?
    C7A C8A C9A C10A . . . . 178.5(3) ?
    C8A C9A C10A C11A . . . . 0.9(4) ?
    C9A C10A C11A C12A . . . . -0.2(4) ?
    C10A C11A C12A O2A . . . . 179.4(3) ?
    C10A C11A C12A C13A . . . . -0.6(4) ?
    C14A O2A C12A C11A . . . . -6.6(4) ?
    C14A O2A C12A C13A . . . . 173.4(2) ?
    C11A C12A C13A O1A . . . . -179.0(2) ?
    O2A C12A C13A O1A . . . . 1.0(3) ?
    C11A C12A C13A C8A . . . . 0.7(4) ?
    O2A C12A C13A C8A . . . . -179.3(2) ?
    C9A C8A C13A O1A . . . . 179.7(2) ?
    C7A C8A C13A O1A . . . . 0.4(4) ?
    C9A C8A C13A C12A . . . . 0.0(4) ?
    C7A C8A C13A C12A . . . . -179.4(2) ?
    C12A O2A C14A C15A . . . . -177.4(2) ?
    C7B N1B C1B C2B . . . . 178.6(3) ?
    C7B N1B C1B C6B . . . . -1.1(3) ?
    N1B C1B C2B C3B . . . . 179.8(3) ?
    C6B C1B C2B C3B . . . . -0.6(5) ?
    C1B C2B C3B C4B . . . . -1.2(5) ?
    C2B C3B C4B C5B . . . . 1.7(5) ?
    C3B C4B C5B C6B . . . . -0.1(5) ?
    C7B N2B C6B C5B . . . . 178.4(3) ?
    C7B N2B C6B C1B . . . . -0.6(3) ?
    C4B C5B C6B N2B . . . . 179.3(3) ?
    C4B C5B C6B C1B . . . . -1.8(4) ?
    N1B C1B C6B N2B . . . . 1.1(3) ?
    C2B C1B C6B N2B . . . . -178.6(3) ?
    N1B C1B C6B C5B . . . . -178.1(2) ?
    C2B C1B C6B C5B . . . . 2.2(4) ?
    C1B N1B C7B N2B . . . . 0.7(3) ?
    C1B N1B C7B C8B . . . . -179.1(2) ?
    C6B N2B C7B N1B . . . . 0.0(3) ?
    C6B N2B C7B C8B . . . . 179.7(2) ?
    N1B C7B C8B C13B . . . . -11.6(4) ?
    N2B C7B C8B C13B . . . . 168.7(3) ?
    N1B C7B C8B C9B . . . . 168.0(3) ?
    N2B C7B C8B C9B . . . . -11.8(4) ?
    C13B C8B C9B C10B . . . . 0.4(4) ?
    C7B C8B C9B C10B . . . . -179.2(2) ?
    C8B C9B C10B C11B . . . . -0.9(4) ?
    C9B C10B C11B C12B . . . . -0.4(4) ?
    C14B O2B C12B C11B . . . . 4.6(5) ?
    C14B O2B C12B C13B . . . . -175.3(3) ?
    C10B C11B C12B O2B . . . . -177.9(3) ?
    C10B C11B C12B C13B . . . . 2.1(4) ?
    C9B C8B C13B O1B . . . . -178.5(3) ?
    C7B C8B C13B O1B . . . . 1.1(4) ?
    C9B C8B C13B C12B . . . . 1.3(4) ?
    C7B C8B C13B C12B . . . . -179.1(3) ?
    O2B C12B C13B O1B . . . . -2.8(4) ?
    C11B C12B C13B O1B . . . . 177.3(3) ?
    O2B C12B C13B C8B . . . . 177.4(3) ?
    C11B C12B C13B C8B . . . . -2.5(4) ?
    C12B O2B C14B C15C . . . . -87.0(5) ?
    C12B O2B C14B C15B . . . . 179.2(4) ?
loop_
    _geom_hbond_atom_site_label_D
    _geom_hbond_atom_site_label_H
    _geom_hbond_atom_site_label_A
    _geom_hbond_site_symmetry_A
    _geom_hbond_distance_DH
    _geom_hbond_distance_HA
    _geom_hbond_distance_DA
    _geom_hbond_angle_DHA
    _geom_hbond_publ_flag
    O1A H1OA N1A . 0.91(4) 1.67(4) 2.557(4) 164(4) y
    N2A H1NA O1B . 0.81(4) 2.14(4) 2.865(3) 149(3) y
    N2A H1NA O2B . 0.81(4) 2.57(4) 3.199(3) 136(3) y
    O1B H1OB N1B . 0.97(4) 1.67(4) 2.567(3) 151(3) y
    N2B H1NB O1A 2_565 0.94(4) 1.95(4) 2.877(3) 167(4) y
    N2B H1NB O2A 2_565 0.94(4) 2.55(4) 3.136(3) 121(3) y
    C4A H4AA Cg1 6_545 0.9300 2.8000 3.590(4) 143.00 y
    C14B H14C Cg2 2_555 0.9700 2.8400 3.721(5) 152.00 y
    C15B H15D Cg3 7_556 0.9600 2.7600 3.715(8) 176.00 y
