# Supplementary material for: 2-(1H-Benzoimidazol-2-yl)-6-ethoxy­phenol
Source: Acta Crystallogr Sect E Struct Rep Online. 2009 Mar 14;65(Pt 4):o745–6. doi: 10.1107/S1600536809008071 (PMC2969036; doi:10.1107/S1600536809008071)
Supplement: Supplementary file 2 [file e-65-0o745-Isup2.hkl]

# 
# h,k,l, Fc-squared, Fo-squared, sigma(Fo-squared) and status flag 
# 
data_I
_shelx_title ' hk1m in C2/c  (100K)' 
_shelx_refln_list_code          4 
_shelx_F_calc_maximum      816.00 
_exptl_crystal_F_000      2144.00 
_reflns_d_resolution_high  0.7965 
 
loop_ 
 _symmetry_equiv_pos_as_xyz 
 'x, y, z' 
 '-x, y, -z+1/2' 
 'x+1/2, y+1/2, z' 
 '-x+1/2, y+1/2, -z+1/2' 
 '-x, -y, -z' 
 'x, -y, z-1/2' 
 '-x+1/2, -y+1/2, -z' 
 'x+1/2, -y+1/2, z-1/2' 
 
_cell_length_a    22.5305 
_cell_length_b    12.0113 
_cell_length_c    21.4241 
_cell_angle_alpha  90.000 
_cell_angle_beta  120.449 
_cell_angle_gamma  90.000 
 
_shelx_F_squared_multiplier     1.000 
 
loop_ 
 _refln_index_h 
 _refln_index_k 
 _refln_index_l 
 _refln_F_squared_calc 
 _refln_F_squared_meas 
 _refln_F_squared_sigma 
 _refln_observed_status 
   2   0   0    75862.41    75658.36    904.06 o 
   4   0   0       20.08       13.41      3.70 o 
   6   0   0     1258.38     1454.55     20.55 o 
   8   0   0      133.55      210.43      8.72 o 
  10   0   0     1635.46     1842.20     23.65 o 
  12   0   0      238.79      324.11     13.22 o 
  14   0   0     7487.52     7641.61     67.53 o 
  16   0   0     1461.94     1446.44     33.01 o 
  18   0   0       98.88      130.87     23.17 o 
  20   0   0        0.58      -19.21     32.43 o 
  22   0   0      127.08      168.93     42.63 o 
  24   0   0       74.84      129.46     44.06 o 
   1   1   0      108.44      214.71     32.95 o 
   3   1   0     9412.31    10638.56     71.99 o 
   5   1   0      334.06      460.90      9.66 o 
   7   1   0      789.74      862.34     12.70 o 
   9   1   0      760.52      545.51      9.29 o 
  11   1   0     6504.38     6522.57     38.42 o 
  13   1   0    11850.17    11092.87     62.84 o 
  15   1   0      939.97      843.28     17.62 o 
  17   1   0      153.37      124.69     13.68 o 
  19   1   0      391.49      498.84     26.32 o 
  21   1   0        5.98        2.67     21.42 o 
  23   1   0       95.75      120.73     32.50 o 
   0   2   0    17182.01    16975.56    190.10 o 
   2   2   0       34.95       78.90      5.00 o 
   4   2   0     2285.60     2357.63     34.96 o 
   6   2   0     2023.92     2584.61     22.86 o 
   8   2   0     6818.47     5864.06     41.20 o 
  10   2   0       57.03       90.62      5.76 o 
  12   2   0       16.76       25.64      5.90 o 
  14   2   0       17.38       39.46      7.58 o 
  16   2   0        0.00      -16.41     10.64 o 
  18   2   0       32.23       22.83     18.11 o 
  20   2   0       97.80      101.77     22.97 o 
  22   2   0      412.15      576.81     35.84 o 
  24   2   0      863.97     1153.06     58.76 o 
   1   3   0      102.09       79.23      6.52 o 
   3   3   0     7114.66     7560.90     61.85 o 
   5   3   0    14882.75    14414.08    130.14 o 
   7   3   0       22.41       97.48      6.22 o 
   9   3   0      129.46      139.67      8.28 o 
  11   3   0     2659.44     2795.44     34.17 o 
  13   3   0      504.09      514.67     12.71 o 
  15   3   0      680.31      726.93     32.28 o 
  17   3   0      581.70      687.25     43.69 o 
  19   3   0      974.77      847.62     32.97 o 
  21   3   0     1272.72     1433.80     40.58 o 
  23   3   0      850.54      906.28     39.93 o 
   0   4   0    85186.43    82752.51    873.40 o 
   2   4   0      171.17      232.16      7.08 o 
   4   4   0        2.61       54.03      4.89 o 
   6   4   0     3258.94     3057.94     26.16 o 
   8   4   0     5458.19     6323.71     46.48 o 
  10   4   0     5709.94     5527.13     59.34 o 
  12   4   0     1944.99     1852.21     24.87 o 
  14   4   0      394.84      398.24     19.50 o 
  16   4   0      298.02      365.73     20.00 o 
  18   4   0      308.44      404.88     22.43 o 
  20   4   0      828.51     1013.25     41.24 o 
  22   4   0      187.22      285.11     29.17 o 
   1   5   0     1621.53     1651.31     19.17 o 
   3   5   0     1868.65     2209.40     16.48 o 
   5   5   0      308.96      548.66     10.47 o 
   7   5   0      740.63      772.57     20.58 o 
   9   5   0       71.07      140.62      9.08 o 
  11   5   0      365.64      568.98     19.54 o 
  13   5   0      161.14      170.25     15.33 o 
  15   5   0        0.61      -24.32     12.16 o 
  17   5   0      434.03      529.71     28.50 o 
  19   5   0      354.49     1005.13     62.01 o 
  21   5   0        1.36      251.66     31.84 o 
  23   5   0        0.08       12.55     27.34 o 
   0   6   0      197.39      313.15     18.54 o 
   2   6   0     5222.20     5204.11     33.69 o 
   4   6   0       26.41      100.79      5.41 o 
   6   6   0     4207.82     5120.81     39.92 o 
   8   6   0     6440.11     7355.34     91.82 o 
  10   6   0        9.36        0.63      7.25 o 
  12   6   0      870.27      838.63     34.76 o 
  14   6   0      614.52      592.33     26.08 o 
  16   6   0     2015.43     1747.34     37.51 o 
  18   6   0        4.28      -19.92     16.58 o 
  20   6   0       74.40      129.20     24.17 o 
  22   6   0      100.40      118.96     29.42 o 
   1   7   0     1264.15     1333.67     24.95 o 
   3   7   0      902.03      957.06     13.35 o 
   5   7   0      205.58      307.61      8.23 o 
   7   7   0      432.52      458.48     16.98 o 
   9   7   0     1253.26     1149.93     20.72 o 
  11   7   0       29.12       86.10     14.65 o 
  13   7   0      557.94      617.19     26.84 o 
  15   7   0       83.19      105.77     16.56 o 
  17   7   0      107.97      127.71     19.46 o 
  19   7   0     2240.57     2225.30     65.92 o 
  21   7   0      363.76      302.37     34.29 o 
   0   8   0    11604.98    12717.49    127.56 o 
   2   8   0      572.76      851.81     18.87 o 
   4   8   0       41.70       40.30      6.14 o 
   6   8   0      162.34      195.93      7.97 o 
   8   8   0      530.61      483.20     19.12 o 
  10   8   0     2351.24     2363.07     43.75 o 
  12   8   0      553.64      607.44     23.48 o 
  14   8   0     2660.11     2410.83     43.40 o 
  16   8   0      467.62      461.32     38.75 o 
  18   8   0      264.65      215.73     25.43 o 
  20   8   0       39.31      130.59     25.49 o 
   1   9   0      677.46      855.09     15.88 o 
   3   9   0     7613.48     7196.15     48.92 o 
   5   9   0       60.36       46.63     10.58 o 
   7   9   0       35.51      120.63     10.16 o 
   9   9   0        4.61       27.85     11.34 o 
  11   9   0      531.82      566.26     28.08 o 
  13   9   0     1984.21     1910.07     87.66 o 
  15   9   0      886.58      863.18     45.02 o 
  17   9   0        0.46       -2.59     19.45 o 
  19   9   0      101.79      166.61     26.23 o 
   0  10   0    49586.60    48063.98    536.31 o 
   2  10   0    11462.65    11247.85     73.95 o 
   4  10   0      234.58      335.16     31.01 o 
   6  10   0       56.94       51.44     13.47 o 
   8  10   0      306.20      400.69     28.78 o 
  10  10   0      481.87      530.35     36.34 o 
  12  10   0      744.64      916.86     36.89 o 
  14  10   0      982.69      886.12     67.61 o 
  16  10   0      795.70      740.44     39.16 o 
  18  10   0       64.72      114.47     25.39 o 
   1  11   0      517.90      478.65     36.23 o 
   3  11   0      225.51      381.41     33.28 o 
   5  11   0      641.96      664.49     36.79 o 
   7  11   0      285.37      458.26     47.57 o 
   9  11   0      815.52      808.88     48.68 o 
  11  11   0     2555.84     2334.82     45.21 o 
  13  11   0      821.04      738.28     37.35 o 
  15  11   0        3.29        3.48     17.47 o 
   0  12   0      161.74      725.57    127.09 o 
   2  12   0     1281.90     1224.55     48.99 o 
   4  12   0        3.18       17.91     14.35 o 
   6  12   0       83.75      110.40     22.61 o 
   8  12   0      868.96      765.37     53.81 o 
  10  12   0       68.65       64.69     15.39 o 
  12  12   0      152.60      146.96     19.54 o 
  14  12   0       49.83       63.26     19.45 o 
   1  13   0        7.57      135.83     83.38 o 
   3  13   0      687.66      567.39     36.81 o 
   5  13   0        2.56      154.52     46.31 o 
   7  13   0       58.38       63.48     20.81 o 
   9  13   0        8.05       37.41     17.58 o 
  11  13   0       15.79       69.17     16.37 o 
   2  14   0       49.99      150.63     30.93 o 
   4  14   0      142.91      243.46     25.01 o 
   6  14   0       93.42      128.07     24.70 o 
   8  14   0      128.42      305.77     52.10 o 
 -23   1   1      492.90      471.12     38.01 o 
 -21   1   1      703.07      778.69     32.18 o 
 -19   1   1      265.54      224.59     21.40 o 
 -17   1   1       10.31       -5.73      9.48 o 
 -15   1   1        1.95        7.57      6.47 o 
 -13   1   1      250.74      438.28     12.15 o 
 -11   1   1     1297.12     1286.31     15.04 o 
  -9   1   1     1124.71      901.46     11.17 o 
  -7   1   1     5788.37     5817.18     30.78 o 
  -5   1   1     9397.80     9600.42     59.91 o 
  -3   1   1    14685.00    13784.62     76.87 o 
  -1   1   1      379.65      541.65     20.97 o 
   1   1   1      873.78     1125.12      9.89 o 
   3   1   1        2.36       42.53      3.42 o 
   5   1   1      256.04      225.57      9.39 o 
   7   1   1     7315.75     7003.44     60.70 o 
   9   1   1      996.00     1023.90     12.46 o 
  11   1   1     3553.85     3644.97     35.49 o 
  13   1   1     2186.22     2263.30     23.37 o 
  15   1   1        1.85       -9.38      8.00 o 
  17   1   1      115.93      113.46     14.22 o 
  19   1   1        0.14      -15.81     19.72 o 
  21   1   1        0.33       -3.78     24.53 o 
  23   1   1      422.02      434.82     39.78 o 
 -24   2   1       73.49       59.76     32.74 o 
 -22   2   1      164.77      238.68     29.76 o 
 -20   2   1       50.09       28.22     18.36 o 
 -18   2   1      111.33      106.86     19.26 o 
 -16   2   1       30.87       23.61      9.64 o 
 -14   2   1     2989.77     3010.81     27.94 o 
 -12   2   1     1277.34     1158.77     16.30 o 
 -10   2   1      879.06      833.89     12.07 o 
  -8   2   1     2397.91     1987.48     18.29 o 
  -6   2   1     1162.36     1149.75     12.97 o 
  -4   2   1     8096.85     7821.42     46.93 o 
  -2   2   1    47462.14    46709.05    414.04 o 
   0   2   1    85223.13    84585.27    669.58 o 
   2   2   1    28809.89    27582.60    194.77 o 
   4   2   1     1792.81     1892.16     17.40 o 
   6   2   1     4871.36     4614.63     28.56 o 
   8   2   1      947.40      894.70     11.85 o 
  10   2   1        6.62       46.61      5.41 o 
  12   2   1      972.77     1116.71     19.25 o 
  14   2   1      501.37      603.76     14.31 o 
  16   2   1      910.73      879.86     26.62 o 
  18   2   1      362.98      394.66     27.82 o 
  20   2   1      167.04      150.35     22.62 o 
  22   2   1      617.53      667.05     44.29 o 
 -23   3   1       61.16      129.87     26.36 o 
 -21   3   1      100.65      122.59     24.02 o 
 -19   3   1      127.24      127.85     21.13 o 
 -17   3   1      198.21      186.74     20.07 o 
 -15   3   1        0.19       -5.44      8.95 o 
 -13   3   1     4801.42     4542.12     40.06 o 
 -11   3   1     6673.16     6172.42     44.30 o 
  -9   3   1      366.43      417.89     10.65 o 
  -7   3   1        0.59       54.43      5.69 o 
  -5   3   1     1269.18     1350.83     13.98 o 
  -3   3   1     4926.51     5260.22     33.79 o 
  -1   3   1     1797.96     1908.90     33.27 o 
   1   3   1     8732.94     8570.55     45.76 o 
   3   3   1     8068.90     7989.23     48.20 o 
   5   3   1     7548.54     7370.43     78.18 o 
   7   3   1      317.16      413.68     13.25 o 
   9   3   1      500.30      542.58     14.73 o 
  11   3   1      946.54      764.38     14.65 o 
  13   3   1      262.37      327.03     12.65 o 
  15   3   1      685.23      704.42     23.58 o 
  17   3   1       68.43      101.58     16.76 o 
  19   3   1      559.06      718.39     32.54 o 
  21   3   1       95.59      121.62     24.37 o 
  23   3   1      231.55      193.14     32.77 o 
 -24   4   1       82.99      114.12     30.05 o 
 -22   4   1     1558.09     1664.80     43.81 o 
 -20   4   1       98.47      128.88     22.54 o 
 -18   4   1      203.51      217.37     18.89 o 
 -16   4   1      143.23      125.84     15.55 o 
 -14   4   1       96.61       84.47     11.19 o 
 -12   4   1      716.98      787.95     17.65 o 
 -10   4   1     1927.93     2183.21     34.48 o 
  -8   4   1    21827.27    20648.00    299.22 o 
  -6   4   1     2878.41     3139.53     45.98 o 
  -4   4   1        1.12        6.90      2.92 o 
  -2   4   1     4815.79     4997.81     34.21 o 
   0   4   1     4231.26     4310.51     29.49 o 
   2   4   1      251.97      455.00      6.87 o 
   4   4   1     2337.02     2243.90     19.97 o 
   6   4   1    10182.90     9515.70     63.70 o 
   8   4   1    10345.94    10349.00     91.93 o 
  10   4   1      190.40      173.25     12.70 o 
  12   4   1      565.18      564.64     18.43 o 
  14   4   1      246.48      214.01     20.08 o 
  16   4   1      108.42      224.08     18.11 o 
  18   4   1     1179.53     1166.65     31.07 o 
  20   4   1      201.10      228.54     26.21 o 
  22   4   1      484.90      568.64     34.90 o 
 -23   5   1        4.78       44.17     27.13 o 
 -21   5   1     5891.69     5974.26    110.94 o 
 -19   5   1     5790.37     5690.41     66.57 o 
 -17   5   1        0.37      -13.26     12.43 o 
 -15   5   1      963.19     1022.49     28.01 o 
 -13   5   1       18.74       10.78      9.76 o 
 -11   5   1      117.54      175.53     11.24 o 
  -9   5   1       99.68       65.93      7.51 o 
  -7   5   1     1117.50     1069.33     15.51 o 
  -5   5   1     1089.06     1490.83     15.99 o 
  -3   5   1     6071.76     6260.22     37.59 o 
  -1   5   1     1998.40     1929.37     27.34 o 
   1   5   1     2072.92     2413.38     18.87 o 
   3   5   1      986.91      980.07     11.50 o 
   5   5   1     2613.67     2786.25     24.44 o 
   7   5   1      508.43      482.54     12.10 o 
   9   5   1     8625.07     7927.29     58.28 o 
  11   5   1     2264.22     2176.63     29.66 o 
  13   5   1      545.79      614.96     24.40 o 
  15   5   1      535.48      492.69     29.58 o 
  17   5   1      664.16      687.70     32.54 o 
  19   5   1     7582.01     7888.69     96.43 o 
  21   5   1     2733.55     2905.86     66.34 o 
 -22   6   1      895.47      945.46     45.53 o 
 -20   6   1      309.50      353.74     29.90 o 
 -18   6   1       73.04       74.95     18.46 o 
 -16   6   1      598.68      741.02     39.63 o 
 -14   6   1      573.03      595.56     27.18 o 
 -12   6   1      206.61      206.65     14.87 o 
 -10   6   1     1973.57     2203.01     26.38 o 
  -8   6   1    10580.16    10243.92     78.96 o 
  -6   6   1     3851.43     4418.21     30.49 o 
  -4   6   1     9845.76    10052.52     60.17 o 
  -2   6   1        6.64       23.68      3.94 o 
   0   6   1      118.80      127.28      6.29 o 
   2   6   1    15276.21    16410.82     83.15 o 
   4   6   1      227.46      337.56      9.02 o 
   6   6   1     9164.13     8757.53     53.47 o 
   8   6   1     7875.74     7916.33     56.77 o 
  10   6   1      447.78      507.47     18.94 o 
  12   6   1       37.21       16.07     11.63 o 
  14   6   1      496.30      428.31     24.25 o 
  16   6   1      688.49      784.89     32.87 o 
  18   6   1       28.04       47.37     19.88 o 
  20   6   1      677.30      725.81     37.84 o 
 -21   7   1       10.34       72.47     24.87 o 
 -19   7   1       27.64       78.36     21.34 o 
 -17   7   1      217.85      344.14     23.23 o 
 -15   7   1        0.44       -3.18     12.95 o 
 -13   7   1     1362.58     1412.47     31.41 o 
 -11   7   1     1692.72     1613.46     30.73 o 
  -9   7   1      269.64      238.54      9.64 o 
  -7   7   1       38.55       61.79      5.61 o 
  -5   7   1      738.69      625.43     10.56 o 
  -3   7   1     3722.63     4356.41     31.69 o 
  -1   7   1      466.21      589.21     11.58 o 
   1   7   1     1600.98     1341.09     19.92 o 
   3   7   1     2074.65     2014.24     19.72 o 
   5   7   1      567.55      562.10     15.79 o 
   7   7   1      682.89      842.24     15.44 o 
   9   7   1      103.26      137.04     12.97 o 
  11   7   1       44.16       79.51     16.55 o 
  13   7   1      680.34      673.60     26.37 o 
  15   7   1      604.29      681.66     30.41 o 
  17   7   1        4.78       23.91     17.53 o 
  19   7   1      150.98      323.16     26.77 o 
  21   7   1      104.63       91.87     34.86 o 
 -20   8   1       57.22       88.38     22.89 o 
 -18   8   1      370.93      443.25     31.24 o 
 -16   8   1       23.62       62.24     18.41 o 
 -14   8   1      639.45      868.07     31.41 o 
 -12   8   1      679.31      706.16     31.35 o 
 -10   8   1        8.64      119.78     14.71 o 
  -8   8   1      109.56      101.12      8.94 o 
  -6   8   1     2383.41     2301.60     22.21 o 
  -4   8   1      400.24      448.43     10.83 o 
  -2   8   1     1642.80     1418.29     16.53 o 
   0   8   1      534.98      697.62     17.95 o 
   2   8   1      923.63      918.60     13.76 o 
   4   8   1      496.68      523.48     11.09 o 
   6   8   1       50.38       80.35      7.11 o 
   8   8   1      257.85      357.23     20.30 o 
  10   8   1      586.97      612.71     31.64 o 
  12   8   1      251.06      408.44     21.50 o 
  14   8   1      356.65      429.15     42.40 o 
  16   8   1        1.06       58.07     22.03 o 
  18   8   1      266.32      302.97     32.18 o 
  20   8   1      212.88      173.09     27.07 o 
 -19   9   1       72.94       86.10     23.33 o 
 -17   9   1       86.18      109.41     21.49 o 
 -15   9   1        0.06       35.67     17.17 o 
 -13   9   1      561.44      524.14     26.65 o 
 -11   9   1      593.85      483.85     32.22 o 
  -9   9   1      215.76      259.30     16.45 o 
  -7   9   1       62.76       81.56      7.74 o 
  -5   9   1      648.92      686.09     24.50 o 
  -3   9   1      163.69      254.77     14.71 o 
  -1   9   1     4015.89     3543.03     41.42 o 
   1   9   1      122.12      212.36     20.64 o 
   3   9   1        9.74      329.11     10.88 o 
   5   9   1     1017.09      979.64     15.59 o 
   7   9   1      948.32      958.13     28.11 o 
   9   9   1      551.06      558.09     23.29 o 
  11   9   1     1347.76     1302.25     31.99 o 
  13   9   1      673.79      590.58     42.50 o 
  15   9   1       49.62       46.76     19.01 o 
  17   9   1      447.68      347.42     29.80 o 
  19   9   1       42.10       60.26     23.29 o 
 -18  10   1        3.36       31.71     19.86 o 
 -16  10   1       54.76      100.29     21.65 o 
 -14  10   1       42.83       90.43     18.63 o 
 -12  10   1     1287.49     1058.43     30.91 o 
 -10  10   1     4033.90     3864.70     89.41 o 
  -8  10   1      231.11      198.47     13.54 o 
  -6  10   1      697.32      744.42     36.69 o 
  -4  10   1      929.24      871.16     29.01 o 
  -2  10   1      466.31     1048.67     28.84 o 
   0  10   1      505.53     1741.20     36.48 o 
   2  10   1     4992.77     4744.24     38.58 o 
   4  10   1      269.74      312.78     18.40 o 
   6  10   1      725.18      717.60     19.79 o 
   8  10   1      827.96      737.58     31.63 o 
  10  10   1       19.62       44.17     14.74 o 
  12  10   1     2256.27     2009.44     79.02 o 
  14  10   1     1047.73     1086.92     57.50 o 
  16  10   1      244.58      203.75     25.48 o 
 -17  11   1       17.52       42.98     20.72 o 
 -15  11   1       14.10        3.88     16.86 o 
 -13  11   1        0.20       43.01     17.05 o 
 -11  11   1        2.68      117.24     17.05 o 
  -9  11   1      351.19      385.84     41.76 o 
  -7  11   1      126.70      136.82     19.46 o 
  -5  11   1      496.78      652.55     51.78 o 
  -3  11   1      959.52      850.43     27.04 o 
  -1  11   1      984.28      979.24     31.95 o 
   1  11   1      303.89      241.51     18.75 o 
   3  11   1      802.32      769.16     28.95 o 
   5  11   1      526.97      467.89     38.63 o 
   7  11   1     1525.92     1343.36     31.88 o 
   9  11   1       35.45       28.82     15.89 o 
  11  11   1      951.74     1021.90     32.40 o 
  13  11   1        1.32       78.45     18.94 o 
  15  11   1        2.80       41.22     19.44 o 
 -14  12   1       17.48       21.74     23.14 o 
 -12  12   1        6.67        2.40     18.54 o 
 -10  12   1      140.55      135.58     16.23 o 
  -8  12   1      429.69      461.54     34.91 o 
  -6  12   1       65.76       47.01     18.97 o 
  -4  12   1        8.74       10.95     13.52 o 
  -2  12   1     2028.05     2144.56     67.97 o 
   0  12   1     1836.27     1920.00     64.99 o 
   2  12   1        0.03       96.50     25.22 o 
   4  12   1       67.53       47.66     15.99 o 
   6  12   1       15.58       18.46     13.26 o 
   8  12   1      334.73      349.90     20.00 o 
  10  12   1        6.66       -2.22     13.57 o 
  12  12   1      140.47      139.83     20.27 o 
  14  12   1      151.30      155.26     22.77 o 
 -11  13   1      122.01      175.38     22.76 o 
  -9  13   1       39.73       68.48     18.28 o 
  -7  13   1       10.74       14.92     18.11 o 
  -5  13   1     1108.30     1031.40     59.59 o 
  -3  13   1      304.33      391.09     25.47 o 
  -1  13   1      384.74      277.05     80.69 o 
   1  13   1       91.61      108.26     88.09 o 
   3  13   1      403.71      463.23     67.22 o 
   5  13   1     1105.53      957.67     45.94 o 
   7  13   1        0.01       11.87     15.18 o 
   9  13   1       50.14       90.86     16.32 o 
  11  13   1      413.74      432.58     36.77 o 
  -8  14   1      478.72      601.13     41.20 o 
  -6  14   1      250.42      276.28     33.62 o 
  -4  14   1        4.44       22.07     17.90 o 
  -2  14   1        2.31      -16.81     22.86 o 
   2  14   1      234.70      280.64     34.72 o 
   4  14   1      129.40      201.49     26.53 o 
   6  14   1      367.36      478.10     77.51 o 
   8  14   1      933.54     1000.26    100.26 o 
  -1  15   1        2.07        2.02     23.54 o 
 -24   0   2      530.76      528.92     52.60 o 
 -22   0   2      956.84      950.19     57.17 o 
 -20   0   2      143.03      122.14     24.51 o 
 -18   0   2        0.72       15.17     14.51 o 
 -16   0   2     3592.08     3526.97     55.73 o 
 -14   0   2     1567.14     1527.05     26.14 o 
 -12   0   2     3966.76     4181.08     39.29 o 
 -10   0   2      277.29      428.08     12.76 o 
  -8   0   2    10883.14     9664.45     77.42 o 
  -6   0   2      849.89     1106.15     22.91 o 
  -4   0   2    24428.88    27182.46    268.91 o 
  -2   0   2    26287.42    28966.65    338.79 o 
   0   0   2    51473.37    47668.08   4646.97 o 
   2   0   2    70985.30    68429.89   1899.72 o 
   4   0   2    16739.02    15262.42    155.35 o 
   6   0   2     4138.89     3695.90     38.82 o 
   8   0   2      207.00      375.47     12.33 o 
  10   0   2     4302.00     4883.04     43.69 o 
  12   0   2      519.60      562.35     21.42 o 
  14   0   2      724.89      838.16     23.71 o 
  16   0   2      422.02      432.83     21.21 o 
  18   0   2      275.47      392.68     42.39 o 
  20   0   2      111.57       51.07     36.13 o 
  22   0   2       72.02       -8.39     38.35 o 
 -25   1   2      138.97      232.78     36.05 o 
 -23   1   2       20.27       -4.78     27.07 o 
 -21   1   2       14.88       11.42     18.87 o 
 -19   1   2      253.96      176.19     18.76 o 
 -17   1   2     2933.36     3053.68     35.35 o 
 -15   1   2      982.35      885.85     23.29 o 
 -13   1   2      815.97      744.86     13.04 o 
 -11   1   2      818.89      495.43     11.18 o 
  -9   1   2     2974.41     2338.67     17.63 o 
  -7   1   2      170.50       79.57      6.85 o 
  -5   1   2     2820.70     2855.13     22.35 o 
  -3   1   2    14799.36    14422.34     88.90 o 
  -1   1   2        0.04       89.45      4.52 o 
   1   1   2    15239.79    15883.41    113.36 o 
   3   1   2    12017.47    11714.43     70.43 o 
   5   1   2    15540.74    15589.35     81.27 o 
   7   1   2     1813.14     1726.17     15.58 o 
   9   1   2     7129.69     7238.13     40.54 o 
  11   1   2     9293.62     9143.63     51.89 o 
  13   1   2        4.54       18.65      6.19 o 
  15   1   2      141.51      157.79     10.97 o 
  17   1   2        3.78      -24.61     13.42 o 
  19   1   2      247.15      321.81     27.98 o 
  21   1   2      112.01       81.76     27.98 o 
  23   1   2      164.27      152.48     39.50 o 
 -24   2   2      264.79      287.26     33.01 o 
 -22   2   2      930.58      934.94     39.50 o 
 -20   2   2       71.25       62.01     19.36 o 
 -18   2   2        4.53      -16.71     14.03 o 
 -16   2   2      407.01      308.81     12.60 o 
 -14   2   2     1486.34     1428.71     18.73 o 
 -12   2   2        3.50       48.45      6.09 o 
 -10   2   2      333.18      304.40      8.22 o 
  -8   2   2      102.62      249.06     10.39 o 
  -6   2   2       10.54      234.39      8.77 o 
  -4   2   2     4917.05     5719.67     64.41 o 
  -2   2   2      526.77      672.77     15.92 o 
   0   2   2     4756.79     5092.14     30.17 o 
   2   2   2     4672.78     5308.09     43.21 o 
   4   2   2      128.11       66.95      4.38 o 
   6   2   2       45.48        6.38      3.77 o 
   8   2   2     1738.85     1639.05     15.38 o 
  10   2   2     1734.85     1784.36     17.33 o 
  12   2   2        6.38       40.45      6.83 o 
  14   2   2       28.35       80.90      8.91 o 
  16   2   2     1487.99     1519.20     44.13 o 
  18   2   2      383.46      284.22     27.66 o 
  20   2   2       71.92       75.33     22.82 o 
  22   2   2       93.48       76.81     31.70 o 
 -23   3   2       15.21        7.26     22.92 o 
 -21   3   2      167.98      112.83     24.28 o 
 -19   3   2        3.42        3.35     16.25 o 
 -17   3   2      183.59      229.48     17.80 o 
 -15   3   2       59.35       49.79      8.61 o 
 -13   3   2      523.24      607.19     17.30 o 
 -11   3   2        0.89      111.02      6.76 o 
  -9   3   2     1394.90     1379.48     22.48 o 
  -7   3   2     2969.98     2858.29     37.50 o 
  -5   3   2     5413.56     4793.26     59.17 o 
  -3   3   2     1409.40     1301.85     17.91 o 
  -1   3   2     1670.21     1759.84     16.98 o 
   1   3   2     1469.55     1532.82     12.18 o 
   3   3   2      398.64      448.10     13.30 o 
   5   3   2        0.21       76.85      5.97 o 
   7   3   2       24.99       74.30      6.77 o 
   9   3   2      391.86      447.87     17.48 o 
  11   3   2     2198.21     1953.70     20.12 o 
  13   3   2      302.58      331.95     14.97 o 
  15   3   2      708.75      750.07     26.03 o 
  17   3   2     1173.48     1020.75     30.57 o 
  19   3   2     1186.87     1205.87     37.36 o 
  21   3   2      187.80      178.20     26.99 o 
 -24   4   2       80.09       70.58     25.90 o 
 -22   4   2       22.19       79.67     23.21 o 
 -20   4   2      419.24      449.04     28.26 o 
 -18   4   2      146.77      138.06     17.26 o 
 -16   4   2       88.78       88.97     14.11 o 
 -14   4   2     1065.32     1012.98     21.13 o 
 -12   4   2      882.67      938.84     17.56 o 
 -10   4   2     2360.39     2630.61     28.41 o 
  -8   4   2     4530.68     4424.79     33.83 o 
  -6   4   2     1414.89     1724.57     15.92 o 
  -4   4   2     1005.60     1093.83     11.55 o 
  -2   4   2      230.99      162.08     10.92 o 
   0   4   2      754.89      929.18      9.50 o 
   2   4   2    13448.41    13522.97     89.07 o 
   4   4   2      502.48      563.83     10.51 o 
   6   4   2       35.74      404.65     11.63 o 
   8   4   2      500.17      542.21     12.96 o 
  10   4   2      659.21      624.30     16.62 o 
  12   4   2     1109.97     1175.54     21.53 o 
  14   4   2        5.86        9.12     11.13 o 
  16   4   2      803.49      802.90     26.72 o 
  18   4   2        0.00       93.30     21.92 o 
  20   4   2      105.40      140.51     24.84 o 
  22   4   2       14.43       38.96     25.47 o 
 -23   5   2       55.15      112.34     28.39 o 
 -21   5   2      310.46      437.61     30.35 o 
 -19   5   2      279.51      447.37     29.15 o 
 -17   5   2       34.97       75.98     14.69 o 
 -15   5   2      434.36      424.99     28.98 o 
 -13   5   2      613.87      619.03     19.84 o 
 -11   5   2      161.94      154.54      9.80 o 
  -9   5   2     1353.61     1283.91     18.64 o 
  -7   5   2      837.97      747.47     14.17 o 
  -5   5   2     1938.22     2180.81     35.42 o 
  -3   5   2     2464.27     2652.55     28.97 o 
  -1   5   2     2051.51     2418.82     23.91 o 
   1   5   2     4547.85     4585.47     25.84 o 
   3   5   2     2166.85     2517.75     30.93 o 
   5   5   2      707.32      712.49     12.76 o 
   7   5   2        9.31       34.13      6.77 o 
   9   5   2       32.60       84.60      9.07 o 
  11   5   2      111.36      212.31     13.98 o 
  13   5   2      404.40      417.07     21.38 o 
  15   5   2       47.89       98.15     17.49 o 
  17   5   2       55.60       67.27     16.75 o 
  19   5   2       18.28       80.47     27.43 o 
  21   5   2       46.76      161.76     30.23 o 
 -22   6   2        6.12       46.21     28.80 o 
 -20   6   2      167.97      230.82     25.87 o 
 -18   6   2        2.07      -12.72     16.17 o 
 -16   6   2        6.61       -7.41     13.61 o 
 -14   6   2      512.98      566.61     23.12 o 
 -12   6   2       43.79       74.13     11.93 o 
 -10   6   2     2005.39     2044.40     35.31 o 
  -8   6   2     4987.09     5715.03     68.70 o 
  -6   6   2     2439.06     2436.04     19.70 o 
  -4   6   2     2084.43     2487.15     21.89 o 
  -2   6   2      500.75      680.58     10.14 o 
   0   6   2     8762.96     9270.24     55.55 o 
   2   6   2     5544.86     6506.33     35.20 o 
   4   6   2     2338.45     2510.62     35.48 o 
   6   6   2     1138.64     1210.85     15.98 o 
   8   6   2      743.89      631.39     16.32 o 
  10   6   2     1549.84     1686.60     30.29 o 
  12   6   2      347.09      289.89     18.57 o 
  14   6   2      109.65      187.88     18.65 o 
  16   6   2      221.91      265.84     22.58 o 
  18   6   2      329.18      397.50     27.95 o 
  20   6   2      113.22      187.88     28.07 o 
 -21   7   2     1096.62     1046.01     51.82 o 
 -19   7   2        8.40       44.97     19.59 o 
 -17   7   2     1858.07     1681.36     40.19 o 
 -15   7   2      695.73      697.85     29.57 o 
 -13   7   2     1921.92     1953.49     35.79 o 
 -11   7   2     1653.40     1590.07     29.57 o 
  -9   7   2      987.90      920.66     17.32 o 
  -7   7   2      801.96      676.20     10.42 o 
  -5   7   2      446.99      658.79     12.38 o 
  -3   7   2     2064.99     2091.34     20.12 o 
  -1   7   2       27.55      263.51     10.50 o 
   1   7   2      564.38      745.46     12.12 o 
   3   7   2     1817.87     1838.76     15.95 o 
   5   7   2     3447.90     3394.69     29.65 o 
   7   7   2     2021.19     1971.81     23.98 o 
   9   7   2       81.03      101.86     12.68 o 
  11   7   2       18.13       -2.61     11.93 o 
  13   7   2       26.13       49.89     15.09 o 
  15   7   2      534.86      546.59     38.99 o 
  17   7   2       64.47       48.98     19.09 o 
  19   7   2      763.01      784.40     36.31 o 
 -20   8   2        2.06       43.68     21.47 o 
 -18   8   2       68.19       68.90     19.20 o 
 -16   8   2       36.41        9.64     15.70 o 
 -14   8   2     1145.25     1152.82     43.79 o 
 -12   8   2     2554.75     2369.98     46.34 o 
 -10   8   2     1536.63     1354.80     32.84 o 
  -8   8   2     3732.63     3494.77     33.01 o 
  -6   8   2      205.39      408.46     12.03 o 
  -4   8   2      469.18      625.81     12.21 o 
  -2   8   2      172.11      192.58      7.60 o 
   0   8   2      265.25      336.02     12.38 o 
   2   8   2     1296.97     1250.70     14.21 o 
   4   8   2      159.74      113.04      6.02 o 
   6   8   2      843.79      840.96     16.12 o 
   8   8   2      569.50      681.68     21.31 o 
  10   8   2       56.14       88.46     14.11 o 
  12   8   2     2876.47     2865.23     57.72 o 
  14   8   2      417.54      379.62     24.74 o 
  16   8   2      751.34      878.14     49.29 o 
  18   8   2      408.47      363.21     27.98 o 
 -19   9   2       93.59      188.23     25.74 o 
 -17   9   2     1779.27     1699.88     43.94 o 
 -15   9   2      205.41      231.10     22.17 o 
 -13   9   2        0.65        8.07     14.08 o 
 -11   9   2       76.59      101.95     14.99 o 
  -9   9   2      279.20      360.86     15.39 o 
  -7   9   2      692.43      688.61     51.24 o 
  -5   9   2     4231.68     4145.11     64.17 o 
  -3   9   2       59.40       60.18      7.11 o 
  -1   9   2     5280.25     5219.24     39.77 o 
   1   9   2        6.42      250.90     10.37 o 
   3   9   2     1115.39     1065.40     13.97 o 
   5   9   2     1160.92     1185.72     18.96 o 
   7   9   2      502.61      505.47     30.59 o 
   9   9   2     3364.75     3066.34     45.91 o 
  11   9   2     2772.71     2694.03     71.13 o 
  13   9   2      233.13      279.54     25.73 o 
  15   9   2      157.36      188.48     24.48 o 
  17   9   2        0.02       79.21     23.95 o 
 -18  10   2      397.02      415.71     44.66 o 
 -16  10   2      837.29      776.87     34.04 o 
 -14  10   2      142.59      155.45     19.64 o 
 -12  10   2      176.09      257.90     20.33 o 
 -10  10   2      979.97     1011.59     27.25 o 
  -8  10   2       13.31       50.14     16.84 o 
  -6  10   2     5365.13     5237.83     77.42 o 
  -4  10   2     1416.12     1719.59     56.52 o 
  -2  10   2     5286.13     5856.15     43.72 o 
   0  10   2     4312.12     4357.51     51.97 o 
   2  10   2       67.35      300.52     17.95 o 
   4  10   2      729.23      730.03     26.94 o 
   6  10   2      969.06      928.67     24.94 o 
   8  10   2      448.69      505.88     21.28 o 
  10  10   2      644.75      640.83     33.53 o 
  12  10   2       52.01       73.61     18.40 o 
  14  10   2       35.06      147.67     22.92 o 
  16  10   2      123.28      137.20     24.07 o 
 -17  11   2      392.25      383.40     31.53 o 
 -15  11   2        2.04       -3.62     16.76 o 
 -13  11   2      936.68      840.44     48.27 o 
 -11  11   2      565.67      528.79     43.28 o 
  -9  11   2     2287.00     2056.26     40.71 o 
  -7  11   2      459.24      492.92     27.17 o 
  -5  11   2      531.49      443.72     25.75 o 
  -3  11   2      178.05      217.15     19.05 o 
  -1  11   2      218.27      214.18     12.28 o 
   1  11   2      502.20      576.93     33.46 o 
   3  11   2     2033.51     2056.76     40.69 o 
   5  11   2        3.05        5.94      9.63 o 
   7  11   2     2244.87     2056.79     56.49 o 
   9  11   2       22.78       30.67     16.01 o 
  11  11   2     1913.24     1812.56     46.01 o 
  13  11   2      200.49      194.61     22.39 o 
  15  11   2       12.73       75.00     20.49 o 
 -14  12   2       18.22       45.54     17.06 o 
 -12  12   2      209.11      262.80     21.04 o 
 -10  12   2       80.26       17.00     15.31 o 
  -8  12   2       87.02       73.05     18.69 o 
  -6  12   2      177.56      207.97     21.13 o 
  -4  12   2       25.27       47.29     13.33 o 
  -2  12   2      761.08      824.98     35.05 o 
   0  12   2       74.78       35.61     28.07 o 
   2  12   2     1425.17     1106.71     34.91 o 
   4  12   2      245.41      233.60     23.61 o 
   6  12   2        1.15       10.44     11.28 o 
   8  12   2        1.13       55.49     14.64 o 
  10  12   2       43.58       67.60     16.87 o 
  12  12   2        0.23       60.38     18.46 o 
 -13  13   2       44.43       57.44     16.39 o 
 -11  13   2       56.38       28.65     17.85 o 
  -9  13   2        0.81       40.76     20.10 o 
  -7  13   2      152.40      172.07     23.45 o 
  -5  13   2      523.08      557.64     27.64 o 
  -3  13   2      125.98      134.06     16.45 o 
  -1  13   2     1079.58     1004.89    166.10 o 
   1  13   2        2.61      -24.21     84.73 o 
   3  13   2      238.66      251.93     39.21 o 
   5  13   2        0.38       53.22     16.03 o 
   7  13   2        1.57       -7.42     14.83 o 
   9  13   2      483.65      512.47     33.42 o 
  11  13   2      229.17      241.10     22.59 o 
  -8  14   2       69.37      174.11     27.45 o 
  -6  14   2       11.23      -13.63     19.69 o 
  -4  14   2      160.58      192.49     24.19 o 
  -2  14   2       31.30       55.38     67.24 o 
   0  14   2        3.27       38.73     21.61 o 
   2  14   2       11.62       72.00     25.31 o 
   4  14   2       29.74       28.86     18.71 o 
   6  14   2      159.59      201.41     22.06 o 
  -1  15   2       38.59        6.72     26.23 o 
 -25   1   3       40.43       82.45     31.85 o 
 -23   1   3      140.49      167.23     27.53 o 
 -21   1   3      345.73      338.70     25.10 o 
 -19   1   3     1257.97     1251.78     26.45 o 
 -17   1   3     1103.40     1216.88     23.14 o 
 -15   1   3      483.21      538.73     13.78 o 
 -13   1   3      761.49      752.22     12.52 o 
 -11   1   3     5037.31     4968.42     30.72 o 
  -9   1   3      381.21      490.91      8.72 o 
  -7   1   3     2426.06     2212.76     21.94 o 
  -5   1   3      390.87      832.66     12.06 o 
  -3   1   3      980.92      946.85     15.04 o 
  -1   1   3     6159.64     6295.71     42.03 o 
   1   1   3      302.22      658.67     18.15 o 
   3   1   3    34052.57    35242.00    180.85 o 
   5   1   3     3839.37     3484.65     28.59 o 
   7   1   3       32.19      118.93      7.06 o 
   9   1   3      126.22      195.08      8.00 o 
  11   1   3      356.94      433.99     12.53 o 
  13   1   3      292.68      266.47     12.37 o 
  15   1   3      549.43      547.81     20.17 o 
  17   1   3      222.49      218.44     22.59 o 
  19   1   3       67.69      117.44     25.95 o 
  21   1   3       25.40        2.47     26.56 o 
 -24   2   3      552.90      613.66     37.57 o 
 -22   2   3       92.94      104.91     22.69 o 
 -20   2   3       83.55       77.99     19.48 o 
 -18   2   3      100.55       66.44     14.85 o 
 -16   2   3     1207.13     1184.60     19.41 o 
 -14   2   3      486.46      530.10     12.11 o 
 -12   2   3     2411.23     2792.71     22.53 o 
 -10   2   3     1742.51     1850.02     23.47 o 
  -8   2   3     1408.50     1557.15     19.49 o 
  -6   2   3    12400.84    12578.16     99.62 o 
  -4   2   3    29789.38    29366.22    179.37 o 
  -2   2   3     6556.68     6989.73     39.46 o 
   0   2   3    18227.56    17848.62     95.08 o 
   2   2   3    40144.46    40108.23    253.71 o 
   4   2   3      680.51      818.42     14.74 o 
   6   2   3       14.67       23.13      4.51 o 
   8   2   3     5741.17     5701.35     36.17 o 
  10   2   3       11.45       62.89      6.11 o 
  12   2   3      572.11      563.88     12.87 o 
  14   2   3      564.44      518.22     26.26 o 
  16   2   3      707.04      673.67     28.21 o 
  18   2   3       29.26       33.08     19.57 o 
  20   2   3        9.57      -16.14     23.11 o 
  22   2   3       31.83       18.91     31.00 o 
 -25   3   3      548.42      608.63     43.34 o 
 -23   3   3      765.06      867.83     36.58 o 
 -21   3   3     1473.71     1396.48     38.12 o 
 -19   3   3      361.89      371.97     22.69 o 
 -17   3   3       28.86       18.68     12.57 o 
 -15   3   3       77.32      130.63      9.68 o 
 -13   3   3     1479.44     1447.17     16.96 o 
 -11   3   3      617.07      542.47     10.48 o 
  -9   3   3      546.66      524.00     12.41 o 
  -7   3   3      346.35      358.43      7.56 o 
  -5   3   3     6006.25     5820.50     35.54 o 
  -3   3   3    13373.92    13471.45     83.13 o 
  -1   3   3     2635.75     3120.83     21.90 o 
   1   3   3     9152.52     9020.00     50.34 o 
   3   3   3     2779.31     2401.80     24.03 o 
   5   3   3     1745.16     1676.33     16.88 o 
   7   3   3     5361.29     5493.57     38.20 o 
   9   3   3     1035.24      980.60     15.98 o 
  11   3   3      122.42      133.01      8.40 o 
  13   3   3     1040.25      898.67     22.31 o 
  15   3   3     1474.06     1388.29     30.61 o 
  17   3   3      117.65      163.54     22.65 o 
  19   3   3       31.79       40.06     22.61 o 
  21   3   3       56.84       93.10     29.22 o 
 -24   4   3      456.81      494.53     33.43 o 
 -22   4   3      207.20      230.34     25.87 o 
 -20   4   3     1043.07     1026.69     42.45 o 
 -18   4   3      522.67      574.42     23.84 o 
 -16   4   3      714.84      730.41     28.75 o 
 -14   4   3      252.68      268.38     14.11 o 
 -12   4   3     5055.34     4608.05     37.46 o 
 -10   4   3       60.25      111.25      8.23 o 
  -8   4   3     5324.12     4936.37     37.10 o 
  -6   4   3     8872.81     9797.45     88.42 o 
  -4   4   3      173.32      353.48      8.32 o 
  -2   4   3       97.65      181.92      6.89 o 
   0   4   3     2180.48     2057.37     15.87 o 
   2   4   3     6550.58     6594.78     40.55 o 
   4   4   3       12.18       90.51      6.31 o 
   6   4   3     2733.72     2520.06     27.95 o 
   8   4   3      317.03      359.17     16.94 o 
  10   4   3      555.62      513.03     20.98 o 
  12   4   3       73.75      120.44     12.39 o 
  14   4   3      564.72      598.85     24.16 o 
  16   4   3      495.14      496.76     24.00 o 
  18   4   3      342.60      350.49     27.70 o 
  20   4   3      167.97      189.12     26.62 o 
 -23   5   3      534.54      613.64     38.06 o 
 -21   5   3        0.20       12.01     18.98 o 
 -19   5   3     3078.25     3022.31     51.15 o 
 -17   5   3      840.88      833.39     24.98 o 
 -15   5   3      147.18      121.58     15.13 o 
 -13   5   3      558.19      571.13     27.61 o 
 -11   5   3      488.09      529.50     17.70 o 
  -9   5   3     1943.05     2186.87     23.00 o 
  -7   5   3     9972.70    10063.10     77.50 o 
  -5   5   3    11129.34    10633.06     66.30 o 
  -3   5   3       50.75      161.02      7.38 o 
  -1   5   3    11348.39    12158.59     65.15 o 
   1   5   3     7185.05     7537.24     40.04 o 
   3   5   3     5810.18     6293.54     41.38 o 
   5   5   3      734.79     1010.64     15.63 o 
   7   5   3      566.05      749.19     15.98 o 
   9   5   3     2653.64     2372.09     37.48 o 
  11   5   3     2871.40     2859.35     55.34 o 
  13   5   3     2744.11     2628.63     42.86 o 
  15   5   3     2362.53     2443.27     44.31 o 
  17   5   3     1702.08     1597.25     42.62 o 
  19   5   3        0.28      -26.91     30.36 o 
  21   5   3     1240.96     1220.70     48.10 o 
 -22   6   3        3.09       17.57     24.28 o 
 -20   6   3      526.73      442.14     41.71 o 
 -18   6   3     2820.93     2898.80     48.21 o 
 -16   6   3     1829.60     1848.06     36.20 o 
 -14   6   3      683.57      685.39     37.80 o 
 -12   6   3     1095.07      864.27     20.81 o 
 -10   6   3       23.59      187.37      9.44 o 
  -8   6   3      120.38      223.02      8.64 o 
  -6   6   3     1595.06     2060.46     19.11 o 
  -4   6   3     4840.40     5056.81     37.14 o 
  -2   6   3     8741.64     9030.17     62.35 o 
   0   6   3     4607.18     4570.86     29.22 o 
   2   6   3     9314.16    10404.74     52.35 o 
   4   6   3       15.26       82.01      5.17 o 
   6   6   3       29.36       63.65      6.53 o 
   8   6   3      251.03      359.50     14.41 o 
  10   6   3     1977.06     1922.31     35.02 o 
  12   6   3      811.80      861.75     42.15 o 
  14   6   3     1731.16     1593.58     35.85 o 
  16   6   3       48.83       30.79     18.26 o 
  18   6   3       37.58       54.21     21.48 o 
  20   6   3        6.79       11.73     27.16 o 
 -23   7   3       62.84       95.09     33.73 o 
 -21   7   3      790.36      947.61     56.77 o 
 -19   7   3      698.13      667.19     32.26 o 
 -17   7   3      293.45      375.59     24.85 o 
 -15   7   3       79.20       85.56     16.34 o 
 -13   7   3       17.67       32.89     11.79 o 
 -11   7   3      542.84      500.70     24.20 o 
  -9   7   3        0.50       92.31      7.45 o 
  -7   7   3      240.13      459.65      9.88 o 
  -5   7   3     4585.75     4539.02     34.64 o 
  -3   7   3     4441.31     4274.81     32.47 o 
  -1   7   3     4453.23     4729.85     33.26 o 
   1   7   3     3788.26     3486.74     24.38 o 
   3   7   3      182.75      156.52      7.47 o 
   5   7   3       87.85      299.09      9.88 o 
   7   7   3     1480.59     1462.53     25.11 o 
   9   7   3      136.10      107.61     13.87 o 
  11   7   3     1248.91     1105.19     29.39 o 
  13   7   3      125.78      208.12     21.79 o 
  15   7   3      134.04      146.32     20.35 o 
  17   7   3        7.78       26.73     18.77 o 
  19   7   3        6.34       46.52     21.94 o 
 -22   8   3        5.11       38.47     22.10 o 
 -20   8   3        1.61       -0.87     19.50 o 
 -18   8   3      732.59      616.45     44.83 o 
 -16   8   3      775.45      787.98     47.93 o 
 -14   8   3      154.04      140.60     17.81 o 
 -12   8   3      156.49      353.31     26.11 o 
 -10   8   3       11.11       54.72      9.78 o 
  -8   8   3      995.20     1307.66     21.70 o 
  -6   8   3      968.31      927.79     16.63 o 
  -4   8   3       65.31       49.41      6.14 o 
  -2   8   3      615.67      629.14     12.39 o 
   0   8   3      667.70      638.10     10.48 o 
   2   8   3     1329.16     1241.26     13.53 o 
   4   8   3      497.42      437.73     10.02 o 
   6   8   3      442.22      507.07     20.30 o 
   8   8   3     2988.15     2880.72     43.37 o 
  10   8   3       15.63       34.60     13.50 o 
  12   8   3       14.10       57.95     15.95 o 
  14   8   3      113.93      204.29     22.74 o 
  16   8   3      402.85      465.76     42.27 o 
  18   8   3       29.71       56.23     20.85 o 
 -19   9   3      125.82      119.73     23.33 o 
 -17   9   3       20.07      117.78     21.13 o 
 -15   9   3     1371.59     1273.31     35.56 o 
 -13   9   3       30.01       50.23     15.26 o 
 -11   9   3     1036.21      812.02     25.27 o 
  -9   9   3     3748.07     3277.84     59.47 o 
  -7   9   3       66.22      187.91     19.33 o 
  -5   9   3       33.52      274.12     12.96 o 
  -3   9   3     1894.33     1654.77     20.16 o 
  -1   9   3     2913.73     3271.65     30.59 o 
   1   9   3     4006.23     3958.08     30.62 o 
   3   9   3      398.63      502.75     14.16 o 
   5   9   3       32.13      106.71     11.87 o 
   7   9   3      135.56      167.70     14.94 o 
   9   9   3      354.29      474.75     22.79 o 
  11   9   3     1371.88     1319.24     33.97 o 
  13   9   3       25.34       16.04     16.20 o 
  15   9   3      385.71      534.55     30.31 o 
  17   9   3      145.59      229.41     28.22 o 
 -18  10   3      141.56      142.39     24.45 o 
 -16  10   3      441.08      475.28     45.05 o 
 -14  10   3      126.76       80.93     20.13 o 
 -12  10   3     2319.93     2148.34     40.72 o 
 -10  10   3      176.37      381.37     39.81 o 
  -8  10   3     3076.65     2736.45     66.80 o 
  -6  10   3      983.49     1134.73     42.13 o 
  -4  10   3      478.02      442.55     18.69 o 
  -2  10   3     1548.60     1471.59     25.09 o 
   0  10   3        1.73       75.73      8.82 o 
   2  10   3       14.92      494.15     15.83 o 
   4  10   3     2338.05     2259.67     34.15 o 
   6  10   3       53.82       62.26     12.97 o 
   8  10   3       60.30      110.43     15.04 o 
  10  10   3      640.01      570.48     35.57 o 
  12  10   3      309.73      348.63     26.37 o 
  14  10   3      976.89      892.80     51.22 o 
  16  10   3        0.07       24.64     21.85 o 
 -17  11   3      446.19      338.62     27.77 o 
 -15  11   3       48.13       83.24     18.90 o 
 -13  11   3       91.21      115.25     17.64 o 
 -11  11   3       60.56       70.64     17.45 o 
  -9  11   3      342.39      782.52     43.19 o 
  -7  11   3       26.08       55.24     16.66 o 
  -5  11   3     1584.05     1355.09     50.04 o 
  -3  11   3      670.63      701.70     34.41 o 
  -1  11   3      322.05      336.98     23.10 o 
   1  11   3       25.29      261.92     14.65 o 
   3  11   3     1063.31     1016.05     29.65 o 
   5  11   3      166.97      171.77     14.45 o 
   7  11   3       32.28      140.60     15.68 o 
   9  11   3      250.89      162.94     26.01 o 
  11  11   3      166.32      126.98     20.03 o 
  13  11   3       34.86       50.89     19.67 o 
 -16  12   3       21.23       49.12     18.45 o 
 -14  12   3       40.76       40.31     17.34 o 
 -12  12   3      145.54      106.18     16.56 o 
 -10  12   3        0.28        2.16     14.11 o 
  -8  12   3        0.04       -6.58     15.49 o 
  -6  12   3     1145.04     1070.39     54.25 o 
  -4  12   3      365.16      366.09     21.98 o 
  -2  12   3       38.65       50.93     16.79 o 
   0  12   3       98.24       74.46     18.19 o 
   2  12   3      207.05      245.51     17.01 o 
   4  12   3      370.54      477.91     44.24 o 
   6  12   3        1.22       21.02     12.59 o 
   8  12   3      118.68       84.26     17.54 o 
  10  12   3       83.67      113.54     18.68 o 
  12  12   3        3.59       47.33     19.69 o 
 -13  13   3       92.85      128.48     33.01 o 
 -11  13   3       71.07       73.56     18.51 o 
  -9  13   3       55.66       68.56     23.29 o 
  -7  13   3       33.52       39.17     17.64 o 
  -5  13   3      113.22      115.45     18.35 o 
  -3  13   3     1178.71      984.06     30.04 o 
  -1  13   3      883.30     1010.54     45.47 o 
   1  13   3      145.83      143.74     41.36 o 
   3  13   3       59.43       82.11     15.20 o 
   5  13   3       17.00       51.70     22.23 o 
   7  13   3      199.72      278.41     21.24 o 
   9  13   3        0.31       68.95     18.02 o 
 -10  14   3       93.42       96.09     26.52 o 
  -8  14   3       13.33       24.96     21.73 o 
  -6  14   3      771.91      724.61     33.88 o 
  -4  14   3      302.30      257.51     40.77 o 
  -2  14   3      113.69       59.74     40.68 o 
   0  14   3        4.54      -13.41     24.21 o 
   2  14   3       18.53       95.44     19.41 o 
   4  14   3       37.65       81.90     16.93 o 
   6  14   3      252.00      339.67     29.12 o 
 -26   0   4      231.66      147.57     46.12 o 
 -24   0   4     2666.54     3061.80     83.10 o 
 -22   0   4      867.57      975.38     54.30 o 
 -20   0   4        3.46        0.58     19.56 o 
 -18   0   4     2705.83     2702.06     44.53 o 
 -16   0   4      179.03      179.20     13.77 o 
 -14   0   4     5071.02     5284.48     47.94 o 
 -12   0   4    15904.55    15855.96    110.16 o 
 -10   0   4    38502.94    39514.66    258.66 o 
  -8   0   4     2537.12     2987.46     30.94 o 
  -6   0   4   489621.88   468330.06   3556.08 o 
  -4   0   4    23998.79    24314.70    243.58 o 
  -2   0   4     1326.29     1461.84     24.47 o 
   0   0   4    13851.94    15673.12    136.33 o 
   2   0   4   665847.94   650194.44   5098.90 o 
   4   0   4    17286.66    18415.85    133.92 o 
   6   0   4    35284.70    36905.72    267.90 o 
   8   0   4      676.97      842.17     18.49 o 
  10   0   4      302.53      294.30     14.09 o 
  12   0   4      901.65      961.06     21.85 o 
  14   0   4     1727.54     1618.00     32.66 o 
  16   0   4     1850.48     1594.50     51.24 o 
  18   0   4      978.86     1008.05     54.98 o 
  20   0   4        5.47      -69.16     34.58 o 
 -25   1   4      383.43      393.78     38.78 o 
 -23   1   4       40.26       23.64     21.71 o 
 -21   1   4      589.60      720.19     29.29 o 
 -19   1   4      521.31      635.22     25.38 o 
 -17   1   4       37.76       30.75      7.83 o 
 -15   1   4       70.18       62.56      7.19 o 
 -13   1   4     1429.04     1647.15     17.54 o 
 -11   1   4    16027.54    15235.81     71.21 o 
  -9   1   4        0.15       69.56      5.27 o 
  -7   1   4    81909.45    73325.87    429.28 o 
  -5   1   4   167267.94   163991.73   1055.54 o 
  -3   1   4     6643.82     7193.82     43.92 o 
  -1   1   4     1788.54     2117.47     17.51 o 
   1   1   4   126119.55   126405.95    648.61 o 
   3   1   4    67411.84    65914.72    322.71 o 
   5   1   4     2106.01     1845.73     15.69 o 
   7   1   4     1070.06     1071.40     14.06 o 
   9   1   4      133.37      103.32      7.35 o 
  11   1   4      799.02      721.65     14.39 o 
  13   1   4        8.19       43.13      7.82 o 
  15   1   4     2335.87     2248.56     34.54 o 
  17   1   4     1384.59     1353.78     35.45 o 
  19   1   4       54.84       57.77     25.68 o 
  21   1   4        0.16      -20.60     28.28 o 
 -26   2   4        0.86      -39.40     43.05 o 
 -24   2   4      314.37      282.11     30.68 o 
 -22   2   4      537.39      682.67     49.70 o 
 -20   2   4       84.38       72.99     18.84 o 
 -18   2   4     1026.62     1078.91     25.97 o 
 -16   2   4       44.93       48.00      7.89 o 
 -14   2   4       66.04       94.93      7.70 o 
 -12   2   4     1098.87      905.03     12.84 o 
 -10   2   4      594.58      620.91     11.09 o 
  -8   2   4      600.29      524.25      9.54 o 
  -6   2   4      701.90      639.14     10.13 o 
  -4   2   4     7294.08     8245.97     48.30 o 
  -2   2   4      594.59      473.77     13.51 o 
   0   2   4       86.30       93.49      5.15 o 
   2   2   4       34.82      238.41      7.81 o 
   4   2   4      446.47      543.14      9.35 o 
   6   2   4     1667.98     1757.25     19.98 o 
   8   2   4        9.45       42.87      5.61 o 
  10   2   4      493.18      387.89     10.18 o 
  12   2   4      209.51      223.48     10.20 o 
  14   2   4      935.00      981.96     28.22 o 
  16   2   4      560.36      750.67     35.85 o 
  18   2   4      789.37      733.04     41.74 o 
  20   2   4       53.82       57.26     29.13 o 
 -25   3   4      299.83      273.48     30.20 o 
 -23   3   4      313.75      391.30     29.41 o 
 -21   3   4       15.80       27.91     19.52 o 
 -19   3   4      782.99      909.23     31.63 o 
 -17   3   4      761.70      723.30     35.26 o 
 -15   3   4     2892.35     2978.92     28.63 o 
 -13   3   4      187.09      282.19      9.63 o 
 -11   3   4        7.24        5.63      5.34 o 
  -9   3   4      634.89      768.97     11.21 o 
  -7   3   4      438.74      195.40      6.57 o 
  -5   3   4      370.48      465.82      8.49 o 
  -3   3   4    31181.02    30953.38    175.18 o 
  -1   3   4     3836.49     3913.90     26.61 o 
   1   3   4      538.13      604.58     16.87 o 
   3   3   4      837.75     1131.96     13.98 o 
   5   3   4      175.70      223.57     10.34 o 
   7   3   4      629.98      603.21     12.72 o 
   9   3   4      212.01      250.26      9.33 o 
  11   3   4      187.78      171.76      9.26 o 
  13   3   4      529.78      570.63     21.31 o 
  15   3   4      226.94      339.95     20.72 o 
  17   3   4      216.57      234.95     25.10 o 
  19   3   4     1304.76     1281.75     39.69 o 
  21   3   4      249.54      178.52     36.60 o 
 -24   4   4       74.57      159.10     26.04 o 
 -22   4   4        7.20       -7.59     20.29 o 
 -20   4   4      992.04     1025.42     31.23 o 
 -18   4   4     3023.73     2935.58     43.69 o 
 -16   4   4      822.84      799.18     28.62 o 
 -14   4   4        9.03       52.62      7.35 o 
 -12   4   4     1357.88     1455.51     17.07 o 
 -10   4   4    15336.01    14848.57     92.94 o 
  -8   4   4     2636.13     2795.58     22.65 o 
  -6   4   4    22649.32    22678.04    166.16 o 
  -4   4   4     6753.95     6466.71     41.81 o 
  -2   4   4      435.74      545.07      8.53 o 
   0   4   4      156.88      190.67      5.90 o 
   2   4   4    19734.46    19452.21    134.70 o 
   4   4   4     6226.53     6320.56     41.76 o 
   6   4   4     8192.22     8984.14     81.18 o 
   8   4   4     2068.68     1931.43     24.98 o 
  10   4   4      184.27      212.44     13.13 o 
  12   4   4     1648.94     1455.51     28.67 o 
  14   4   4      351.97      706.29     31.30 o 
  16   4   4      756.48      872.06     29.30 o 
  18   4   4       56.32       49.21     22.17 o 
  20   4   4      280.39      322.30     33.61 o 
 -23   5   4      104.50      130.37     27.57 o 
 -21   5   4      127.25      149.55     21.41 o 
 -19   5   4      139.87      360.63     21.83 o 
 -17   5   4       19.67        9.55     13.72 o 
 -15   5   4       38.37       16.47     12.18 o 
 -13   5   4     1503.14     1526.16     32.76 o 
 -11   5   4      334.64      303.14     15.52 o 
  -9   5   4      774.59      584.46     10.59 o 
  -7   5   4       62.66      288.38     10.55 o 
  -5   5   4     4327.49     4975.57     65.28 o 
  -3   5   4      400.25      613.71      9.89 o 
  -1   5   4     6235.69     6494.10     39.06 o 
   1   5   4     1965.53     2322.07     18.15 o 
   3   5   4       22.69      125.17      6.11 o 
   5   5   4     5808.85     5765.30     81.18 o 
   7   5   4        7.40       88.70      8.53 o 
   9   5   4      174.52      201.64     12.54 o 
  11   5   4      420.12      582.59     24.13 o 
  13   5   4      285.56      587.77     25.64 o 
  15   5   4       19.71       69.35     17.42 o 
  17   5   4        6.91      -35.02     17.51 o 
  19   5   4       15.75       43.70     38.28 o 
 -24   6   4       65.45       51.77     31.39 o 
 -22   6   4      257.50      300.98     32.38 o 
 -20   6   4      843.19      888.25     65.29 o 
 -18   6   4     4680.25     5129.73    139.31 o 
 -16   6   4     1217.56     1337.23     31.28 o 
 -14   6   4      194.76      353.03     23.75 o 
 -12   6   4      159.48      231.46     14.87 o 
 -10   6   4     1625.65     1317.57     19.64 o 
  -8   6   4       26.89       93.99      5.74 o 
  -6   6   4      179.38      416.02     10.00 o 
  -4   6   4     5023.89     5627.20     51.96 o 
  -2   6   4        4.23      232.61      6.78 o 
   0   6   4     3091.21     3506.76     23.00 o 
   2   6   4     8399.38     9759.58     71.78 o 
   4   6   4     3080.88     2923.06     23.34 o 
   6   6   4      166.17      157.20      9.33 o 
   8   6   4      405.66      540.08     18.19 o 
  10   6   4      404.24      517.75     26.79 o 
  12   6   4      230.28      332.57     20.42 o 
  14   6   4     1220.13     1302.94     35.47 o 
  16   6   4       88.06      127.96     21.23 o 
  18   6   4      184.11      174.08     23.60 o 
 -23   7   4        1.58       22.18     24.77 o 
 -21   7   4      351.86      312.74     28.40 o 
 -19   7   4        3.84       17.69     19.01 o 
 -17   7   4      271.35      258.79     21.80 o 
 -15   7   4        0.33       11.62     13.33 o 
 -13   7   4     1624.08     1448.27     32.81 o 
 -11   7   4       70.08       51.22      9.90 o 
  -9   7   4      211.67      185.08     10.76 o 
  -7   7   4      671.51      541.17     11.53 o 
  -5   7   4     1131.19     1129.09     16.11 o 
  -3   7   4      337.53      265.22      8.52 o 
  -1   7   4      594.70      718.37     10.72 o 
   1   7   4      738.41      803.82     10.23 o 
   3   7   4      129.86      153.69      6.37 o 
   5   7   4      926.73      864.07     16.15 o 
   7   7   4      639.68      674.65     20.82 o 
   9   7   4     2214.34     2088.83     38.53 o 
  11   7   4      645.07      689.49     33.67 o 
  13   7   4     1782.52     1589.44     45.70 o 
  15   7   4       48.57       35.32     17.75 o 
  17   7   4      253.12      262.25     26.59 o 
  19   7   4        4.34       37.13     24.18 o 
 -22   8   4      818.28      865.86     42.60 o 
 -20   8   4       98.18      147.13     22.96 o 
 -18   8   4       17.67       61.81     17.94 o 
 -16   8   4        2.70       -5.38     15.03 o 
 -14   8   4       34.90       32.94     13.87 o 
 -12   8   4     5317.20     4861.39     61.55 o 
 -10   8   4      493.21      422.34     22.77 o 
  -8   8   4     2698.61     2811.85     30.47 o 
  -6   8   4      856.66      960.74     17.34 o 
  -4   8   4        1.67       53.55      6.08 o 
  -2   8   4        0.01       -0.08      5.05 o 
   0   8   4      817.30      745.49     10.42 o 
   2   8   4     1645.49     1936.01     17.63 o 
   4   8   4        2.33       13.42      5.55 o 
   6   8   4       74.18       70.57     12.51 o 
   8   8   4      472.39      466.75     21.93 o 
  10   8   4      141.03      151.54     17.62 o 
  12   8   4        2.40       54.06     16.11 o 
  14   8   4      876.43     1020.08     44.47 o 
  16   8   4      369.70      394.37     32.12 o 
  18   8   4      204.47      266.51     27.98 o 
 -21   9   4       77.72      113.30     23.77 o 
 -19   9   4       33.70       87.77     21.66 o 
 -17   9   4      206.05      229.90     26.99 o 
 -15   9   4      154.03      322.38     23.16 o 
 -13   9   4      935.47      791.86     35.74 o 
 -11   9   4      979.62      728.63     53.12 o 
  -9   9   4       26.54      334.82     29.03 o 
  -7   9   4     7387.59     7263.28     80.19 o 
  -5   9   4     3810.06     3762.35     40.31 o 
  -3   9   4     1387.17     1464.73     21.16 o 
  -1   9   4     4742.00     4746.00     39.72 o 
   1   9   4     6015.96     5880.65     36.35 o 
   3   9   4     9519.18     8647.95    159.49 o 
   5   9   4     2166.62     2210.31     42.55 o 
   7   9   4       75.53       87.09     13.49 o 
   9   9   4       23.90      182.48     17.85 o 
  11   9   4      370.15      526.89     26.45 o 
  13   9   4      344.51      534.26     38.85 o 
  15   9   4     1066.87     1085.86     58.94 o 
  17   9   4      839.07      838.16     51.55 o 
 -20  10   4        6.57       98.63     22.56 o 
 -18  10   4      282.30      366.79     27.63 o 
 -16  10   4       22.07        5.30     16.48 o 
 -14  10   4      307.84      262.07     21.10 o 
 -12  10   4     1289.68      941.43     28.32 o 
 -10  10   4     4792.82     3789.20     51.05 o 
  -8  10   4      264.33      710.45     32.38 o 
  -6  10   4    10305.74    10486.82    122.89 o 
  -4  10   4      221.01      265.55     13.62 o 
  -2  10   4      175.68      258.43     13.44 o 
   0  10   4     6798.95     6695.05     49.29 o 
   2  10   4    15495.32    15184.75    173.57 o 
   4  10   4     6655.85     6255.34     66.17 o 
   6  10   4     1825.89     1791.44     34.71 o 
   8  10   4      214.23      205.48     17.47 o 
  10  10   4       31.35       21.22     14.72 o 
  12  10   4      620.87      608.69     29.24 o 
  14  10   4      617.51      635.12     57.59 o 
 -17  11   4       37.55       86.20     21.25 o 
 -15  11   4      266.22      251.77     29.01 o 
 -13  11   4      642.40      563.80     25.78 o 
 -11  11   4     2726.11     2387.93     51.50 o 
  -9  11   4     4308.41     3870.90     67.02 o 
  -7  11   4     1076.16     1179.77     44.21 o 
  -5  11   4     1219.27     1465.54     37.39 o 
  -3  11   4     1367.26     1236.54     31.02 o 
  -1  11   4      851.42      734.28     33.58 o 
   1  11   4     2763.33     2811.78     43.52 o 
   3  11   4      357.27      550.84     20.32 o 
   5  11   4        1.92       24.20     11.41 o 
   7  11   4      364.99      392.66     25.26 o 
   9  11   4       38.99      114.90     22.63 o 
  11  11   4       11.77       35.27     17.42 o 
  13  11   4      497.98      520.08     31.04 o 
 -16  12   4       10.81       43.37     22.15 o 
 -14  12   4      651.50      592.64     45.46 o 
 -12  12   4       21.54       56.45     17.50 o 
 -10  12   4       13.12       42.06     19.62 o 
  -8  12   4        7.34       14.37     17.39 o 
  -6  12   4      191.42      540.79     30.13 o 
  -4  12   4       18.61       30.64     16.39 o 
  -2  12   4        5.35       19.15     13.27 o 
   0  12   4      994.96      955.58     61.32 o 
   2  12   4      486.04      527.74     25.38 o 
   4  12   4     2005.15     1854.21     35.23 o 
   6  12   4       67.62       53.61     20.76 o 
   8  12   4       11.42       30.06     15.64 o 
  10  12   4       74.33       77.92     17.84 o 
  12  12   4        0.02       18.61     17.67 o 
 -13  13   4      150.83      279.95     27.41 o 
 -11  13   4        2.92       12.77     15.51 o 
  -9  13   4      385.17      440.38     53.31 o 
  -7  13   4        0.14       17.06     24.12 o 
  -5  13   4      146.62      128.07     19.24 o 
  -3  13   4      441.09      519.65     26.05 o 
  -1  13   4       53.33       67.15     24.33 o 
   1  13   4       91.09      107.51     15.39 o 
   3  13   4      105.72      162.38     15.71 o 
   5  13   4      133.47      112.64     20.41 o 
   7  13   4       31.54       69.69     16.97 o 
   9  13   4      146.01      283.40     24.58 o 
 -10  14   4      145.89      158.51     28.80 o 
  -8  14   4        1.88       14.54     22.52 o 
  -6  14   4      548.04      913.99     46.71 o 
  -4  14   4        5.78       48.59     19.47 o 
  -2  14   4      158.16      212.44     58.84 o 
   0  14   4      109.88       39.65     65.90 o 
   2  14   4        9.65       69.74     41.26 o 
   4  14   4      134.09      159.32     21.27 o 
   6  14   4      287.09      290.61     29.73 o 
 -25   1   5      642.17      753.21     43.89 o 
 -23   1   5        5.76        5.41     19.09 o 
 -21   1   5      725.03      764.90     29.33 o 
 -19   1   5     1017.72      937.59     22.64 o 
 -17   1   5      341.13      323.21     11.90 o 
 -15   1   5      486.90      433.81     11.19 o 
 -13   1   5     3674.76     3657.30     26.69 o 
 -11   1   5      295.58      313.81      8.76 o 
  -9   1   5     2241.48     2013.82     17.20 o 
  -7   1   5    74106.38    72730.09    432.42 o 
  -5   1   5    33808.10    34327.97    392.40 o 
  -3   1   5    20590.23    19973.92    106.46 o 
  -1   1   5     1288.00     1242.09     13.68 o 
   1   1   5    39458.89    39273.10    195.45 o 
   3   1   5     6389.16     6577.07     40.87 o 
   5   1   5     7034.67     6723.09     38.40 o 
   7   1   5      232.88      231.34     11.25 o 
   9   1   5     1397.57     1328.82     16.55 o 
  11   1   5        9.10       12.98      7.04 o 
  13   1   5      745.44      725.55     16.85 o 
  15   1   5        0.18       16.10     17.24 o 
  17   1   5      437.92      507.91     30.43 o 
  19   1   5       99.95       46.62     26.56 o 
  21   1   5       41.07       12.21     31.04 o 
 -26   2   5      152.33      125.46     35.27 o 
 -24   2   5      796.84      884.93     42.60 o 
 -22   2   5      307.75      281.82     25.66 o 
 -20   2   5      623.27      787.32     32.29 o 
 -18   2   5      157.45      163.41     13.96 o 
 -16   2   5      316.96      334.19     11.63 o 
 -14   2   5      975.96      808.36     13.33 o 
 -12   2   5      759.13      871.52     13.28 o 
 -10   2   5     8852.59     8578.11     51.69 o 
  -8   2   5     4567.35     4753.41     42.74 o 
  -6   2   5    23075.69    22066.89    225.23 o 
  -4   2   5     1434.56     1412.54     14.41 o 
  -2   2   5     3688.24     3498.19     26.73 o 
   0   2   5     9274.81     9066.20     56.21 o 
   2   2   5     7292.60     7654.05     44.26 o 
   4   2   5     7483.52     7316.23     43.47 o 
   6   2   5      423.79      570.50     13.55 o 
   8   2   5     2072.49     1955.37     20.01 o 
  10   2   5     1587.83     1577.93     20.35 o 
  12   2   5      128.07      142.56     10.19 o 
  14   2   5       20.95       16.40     12.34 o 
  16   2   5     2403.35     2209.11     43.48 o 
  18   2   5        0.85      -31.55     22.74 o 
  20   2   5      151.97      106.12     31.96 o 
 -25   3   5       33.24       30.71     23.43 o 
 -23   3   5      121.40      124.00     23.64 o 
 -21   3   5      297.37      360.30     25.97 o 
 -19   3   5       66.82       60.00     15.07 o 
 -17   3   5      185.95      219.26     15.75 o 
 -15   3   5      274.56      277.40     10.33 o 
 -13   3   5      293.98      312.23     13.30 o 
 -11   3   5      773.18      743.90     13.98 o 
  -9   3   5      382.47      449.52      9.38 o 
  -7   3   5     2603.87     2444.66     19.98 o 
  -5   3   5     2971.29     2895.68     23.96 o 
  -3   3   5     1775.11     2008.08     16.71 o 
  -1   3   5     6584.60     6462.12     42.93 o 
   1   3   5     2357.51     2140.95     21.71 o 
   3   3   5       63.82      100.73      7.39 o 
   5   3   5      220.77      278.67      9.81 o 
   7   3   5     2670.03     2706.08     24.14 o 
   9   3   5        9.58       33.96      7.17 o 
  11   3   5       63.29      121.68      9.37 o 
  13   3   5      173.84      275.75     18.81 o 
  15   3   5       10.08       18.37     15.38 o 
  17   3   5      134.57      148.80     23.72 o 
  19   3   5       51.17       78.87     24.38 o 
 -24   4   5       98.41      132.79     25.37 o 
 -22   4   5      907.12      849.37     36.74 o 
 -20   4   5     4051.67     4208.74     52.61 o 
 -18   4   5     3507.91     3526.08     55.08 o 
 -16   4   5      103.06       67.00     11.76 o 
 -14   4   5     3173.14     2924.01     27.21 o 
 -12   4   5      143.33      235.20      9.45 o 
 -10   4   5      989.43      879.58     13.25 o 
  -8   4   5      891.38     1245.31     30.30 o 
  -6   4   5      965.95     1313.56     31.51 o 
  -4   4   5     5362.33     5614.39     35.90 o 
  -2   4   5     2010.19     1914.89     18.19 o 
   0   4   5     2183.77     2029.71     24.76 o 
   2   4   5      127.46      458.43     10.18 o 
   4   4   5     7450.10     7120.89     53.34 o 
   6   4   5      119.15      159.51      9.24 o 
   8   4   5     1224.37     1186.14     18.26 o 
  10   4   5      943.52      901.72     21.54 o 
  12   4   5     6443.30     6165.04     61.26 o 
  14   4   5     3382.40     3299.54     45.39 o 
  16   4   5       75.62       52.08     17.56 o 
  18   4   5        4.40        4.90     21.93 o 
  20   4   5      115.47      111.93     27.63 o 
 -25   5   5      722.06      832.29     93.63 o 
 -23   5   5       58.41       75.37     26.61 o 
 -21   5   5      103.45      114.06     19.93 o 
 -19   5   5     4952.44     4953.92     87.78 o 
 -17   5   5     4220.03     4164.50     53.59 o 
 -15   5   5     4797.14     4784.17     55.24 o 
 -13   5   5      312.56      235.97     12.53 o 
 -11   5   5        5.25       32.41      6.14 o 
  -9   5   5      139.50      151.86      6.84 o 
  -7   5   5    14027.41    14732.00    121.79 o 
  -5   5   5     6405.99     7189.35     64.26 o 
  -3   5   5     5866.81     6711.43     40.38 o 
  -1   5   5      752.75      860.17     10.80 o 
   1   5   5    11306.05    11925.94     71.01 o 
   3   5   5     1076.08     1188.31     15.24 o 
   5   5   5        1.43       19.81      5.48 o 
   7   5   5     2074.41     2186.41     27.26 o 
   9   5   5     3372.10     3413.73     52.59 o 
  11   5   5      846.44      819.31     26.42 o 
  13   5   5     4296.34     4178.26     57.07 o 
  15   5   5        8.83       10.73     16.45 o 
  17   5   5       34.70      -20.77     21.60 o 
  19   5   5      177.65      114.34     30.12 o 
 -24   6   5      105.02       92.24     30.95 o 
 -22   6   5      300.53      407.95     37.22 o 
 -20   6   5     3919.09     4046.88     78.69 o 
 -18   6   5     4262.69     4061.94     61.03 o 
 -16   6   5       10.26      -17.99     17.54 o 
 -14   6   5     3155.47     2938.54     40.63 o 
 -12   6   5      113.79      181.34     12.32 o 
 -10   6   5     5919.61     5089.99     60.15 o 
  -8   6   5     1975.91     2570.30     28.44 o 
  -6   6   5     3045.11     3197.69     31.96 o 
  -4   6   5     3698.90     3887.93     32.99 o 
  -2   6   5        0.40      234.08      6.49 o 
   0   6   5      324.80      346.64      8.71 o 
   2   6   5     2918.41     3554.38     29.15 o 
   4   6   5    11046.98    10462.17     66.77 o 
   6   6   5      613.26      552.39     27.39 o 
   8   6   5     3584.74     3200.19     64.68 o 
  10   6   5     4695.55     4556.13     57.83 o 
  12   6   5     1715.77     1531.32     35.76 o 
  14   6   5      386.42      492.79     32.31 o 
  16   6   5        8.79       19.05     18.76 o 
  18   6   5       66.96       56.33     24.37 o 
 -23   7   5       93.60       71.76     26.80 o 
 -21   7   5       42.17      120.13     23.17 o 
 -19   7   5       65.99       78.69     20.87 o 
 -17   7   5        5.76       26.26     16.34 o 
 -15   7   5      200.58      170.59     17.52 o 
 -13   7   5       28.44       90.53     14.45 o 
 -11   7   5        4.38       14.89      8.00 o 
  -9   7   5        8.20       67.89      6.45 o 
  -7   7   5       15.67       46.81      6.32 o 
  -5   7   5        7.40       12.26      5.86 o 
  -3   7   5       43.52       74.90      6.43 o 
  -1   7   5     1285.15     1236.95     12.97 o 
   1   7   5      126.68      255.96      7.36 o 
   3   7   5       84.88       99.29      6.59 o 
   5   7   5      169.42      192.92     11.78 o 
   7   7   5      745.44      778.09     45.25 o 
   9   7   5      632.83      641.22     25.83 o 
  11   7   5      152.67      149.24     18.76 o 
  13   7   5       36.19       30.01     16.74 o 
  15   7   5        1.98        6.70     17.28 o 
  17   7   5        3.76       22.11     20.73 o 
 -22   8   5       13.93       21.45     20.59 o 
 -20   8   5        1.47       66.52     22.94 o 
 -18   8   5      143.94      217.61     22.25 o 
 -16   8   5      725.86      593.67     41.39 o 
 -14   8   5        0.01       17.81     13.33 o 
 -12   8   5      819.36      744.67     25.30 o 
 -10   8   5        0.04        0.12     10.24 o 
  -8   8   5      639.98      916.55     17.32 o 
  -6   8   5        5.40      149.28     15.74 o 
  -4   8   5      182.02      208.87      9.93 o 
  -2   8   5      407.15      511.48     10.28 o 
   0   8   5     2984.79     2825.99     25.58 o 
   2   8   5       17.19       32.15      5.40 o 
   4   8   5        2.18        1.95      8.79 o 
   6   8   5     1137.49     1146.02     27.78 o 
   8   8   5      767.91      689.19     24.95 o 
  10   8   5       50.09       26.63     14.44 o 
  12   8   5      253.19      216.46     21.71 o 
  14   8   5        2.52       39.30     18.94 o 
  16   8   5       85.25       97.68     22.02 o 
 -21   9   5       45.33       57.11     26.69 o 
 -19   9   5       18.59       11.00     18.49 o 
 -17   9   5       24.74       32.69     17.17 o 
 -15   9   5     1891.86     1931.93     41.59 o 
 -13   9   5        0.95        8.11     14.09 o 
 -11   9   5      408.40      265.98     24.37 o 
  -9   9   5     1612.50     1179.87     22.17 o 
  -7   9   5     2304.80     2622.60     51.65 o 
  -5   9   5     2439.54     2400.41     30.63 o 
  -3   9   5      157.23      175.43     15.78 o 
  -1   9   5        3.98      173.30      6.88 o 
   1   9   5      267.12      452.61     13.52 o 
   3   9   5      991.36     1134.62     27.28 o 
   5   9   5      458.56      489.99     20.05 o 
   7   9   5      974.40      956.89     27.34 o 
   9   9   5        1.71       -8.35     13.15 o 
  11   9   5     1097.68     1041.38     32.95 o 
  13   9   5     1464.56     1382.61     51.60 o 
  15   9   5        5.58       39.15     20.75 o 
 -20  10   5       25.50       28.59     20.04 o 
 -18  10   5       16.95       40.00     18.73 o 
 -16  10   5      833.72      767.47     44.01 o 
 -14  10   5      230.99      310.70     21.73 o 
 -12  10   5       30.32       74.87     25.33 o 
 -10  10   5      238.12      409.84     29.67 o 
  -8  10   5     1159.81     1144.68     51.65 o 
  -6  10   5      578.42      768.01     40.55 o 
  -4  10   5     1678.07     1523.39     28.10 o 
  -2  10   5       70.34       66.57     10.89 o 
   0  10   5     3095.96     3051.42     43.63 o 
   2  10   5     3171.88     3475.54     55.28 o 
   4  10   5      416.50      766.15     37.81 o 
   6  10   5      641.34      731.25     43.16 o 
   8  10   5       57.65       54.95     14.59 o 
  10  10   5        3.51       21.64     19.81 o 
  12  10   5        9.48       57.28     18.81 o 
  14  10   5     1237.56     1204.19     39.82 o 
 -17  11   5       12.20       33.01     18.86 o 
 -15  11   5       30.43       45.05     17.05 o 
 -13  11   5      190.61      174.03     18.81 o 
 -11  11   5      138.53      320.57     22.74 o 
  -9  11   5      103.24      290.46     25.61 o 
  -7  11   5     1880.21     1592.11     41.43 o 
  -5  11   5       31.83       91.92     16.79 o 
  -3  11   5     1515.05     1725.07     32.58 o 
  -1  11   5      759.33      757.73     45.94 o 
   1  11   5     2891.50     2702.87     43.09 o 
   3  11   5      901.15      726.65     23.55 o 
   5  11   5      597.03      533.59     22.77 o 
   7  11   5      131.71      119.29     16.08 o 
   9  11   5      563.86      507.92     31.47 o 
  11  11   5       25.74       39.10     16.94 o 
  13  11   5      224.83      269.73     27.06 o 
 -16  12   5       60.46       64.15     18.45 o 
 -14  12   5      181.09      270.31     23.45 o 
 -12  12   5       25.58       13.19     16.26 o 
 -10  12   5        0.40       25.33     17.90 o 
  -8  12   5      991.93      999.81     47.35 o 
  -6  12   5     2209.61     2107.29     45.96 o 
  -4  12   5      193.59      201.70     20.50 o 
  -2  12   5        2.97       -2.82     12.77 o 
   0  12   5      457.99      590.73     23.41 o 
   2  12   5      769.27      747.47     23.04 o 
   4  12   5       97.08       90.55     15.13 o 
   6  12   5      293.05      403.00     31.65 o 
   8  12   5      109.31      119.88     21.97 o 
  10  12   5      352.26      288.82     31.53 o 
 -13  13   5      206.82      268.86     25.70 o 
 -11  13   5        0.59      -10.55     25.44 o 
  -9  13   5       13.18       47.02     23.93 o 
  -7  13   5       71.22       74.24     19.34 o 
  -5  13   5       28.60       24.58     16.47 o 
  -3  13   5      680.70      682.96     33.29 o 
  -1  13   5      210.45      215.53     34.87 o 
   1  13   5      798.77      838.35     39.96 o 
   3  13   5      249.26      234.86     20.90 o 
   5  13   5       17.20       41.59     15.24 o 
   7  13   5       84.14       63.02     23.79 o 
 -10  14   5      429.67      680.69     42.19 o 
  -8  14   5       77.76       56.02     21.17 o 
  -6  14   5      262.46      229.79     32.18 o 
  -4  14   5        4.04        7.78     16.45 o 
  -2  14   5       20.55       33.54     18.33 o 
   0  14   5       28.40       85.23     16.60 o 
   2  14   5        4.37       36.24     16.11 o 
   4  14   5       74.17      251.67     27.22 o 
 -26   0   6       30.20       -2.13     38.73 o 
 -24   0   6     1329.04     1317.24     60.85 o 
 -22   0   6        1.02       -2.95     22.21 o 
 -20   0   6     3503.61     3217.69     46.88 o 
 -18   0   6     1017.50      977.37     26.85 o 
 -16   0   6     2612.65     2519.27     34.66 o 
 -14   0   6      976.10     1060.10     24.60 o 
 -12   0   6     6343.29     7073.17     56.18 o 
 -10   0   6     7436.25     7615.53     67.19 o 
  -8   0   6    59002.38    56751.80    390.13 o 
  -6   0   6    13204.08    13576.39    108.60 o 
  -4   0   6     7866.31     7888.17     62.47 o 
  -2   0   6      197.61      130.24      8.63 o 
   0   0   6     5902.37     5318.74     44.76 o 
   2   0   6    34312.32    32422.15    201.94 o 
   4   0   6     2830.54     3409.12     40.91 o 
   6   0   6    13647.72    13256.73     91.26 o 
   8   0   6        3.88        5.70      7.54 o 
  10   0   6      147.04       99.43     11.91 o 
  12   0   6     1924.45     1856.83     34.67 o 
  14   0   6      168.81      100.45     22.79 o 
  16   0   6     1040.72     1038.48     54.44 o 
  18   0   6       26.95       15.99     36.62 o 
  20   0   6       21.66       38.89     41.00 o 
 -25   1   6       98.32       83.22     30.63 o 
 -23   1   6      865.84     1006.69     36.11 o 
 -21   1   6      488.57      403.39     23.49 o 
 -19   1   6      278.95      236.75     13.41 o 
 -17   1   6      201.24      149.03      9.79 o 
 -15   1   6      988.40     1073.73     15.13 o 
 -13   1   6     1119.82     1040.47     20.55 o 
 -11   1   6       16.78       81.55      6.57 o 
  -9   1   6     5764.01     4657.27     28.66 o 
  -7   1   6     6345.71     7132.76     39.72 o 
  -5   1   6    13998.80    13879.26     80.92 o 
  -3   1   6     2892.27     2532.94     20.25 o 
  -1   1   6       23.84       47.55      5.29 o 
   1   1   6    22815.77    21708.30    169.08 o 
   3   1   6      584.91      631.93     11.77 o 
   5   1   6    18485.77    19830.16     96.60 o 
   7   1   6     5024.06     4833.57     30.73 o 
   9   1   6      380.60      442.77     16.27 o 
  11   1   6      502.15      558.07     15.18 o 
  13   1   6      669.73      714.17     22.58 o 
  15   1   6      103.80      111.52     20.60 o 
  17   1   6       44.36       10.16     24.97 o 
  19   1   6        0.13      -49.99     24.99 o 
 -26   2   6       24.21        6.72     38.51 o 
 -24   2   6        2.07       15.39     21.61 o 
 -22   2   6      296.76      370.48     26.11 o 
 -20   2   6      369.84      288.31     22.98 o 
 -18   2   6      264.36      228.53     11.78 o 
 -16   2   6       94.52       92.97      8.53 o 
 -14   2   6      101.88       46.37      7.77 o 
 -12   2   6      178.55      268.17      8.92 o 
 -10   2   6     1286.33     1416.77     22.83 o 
  -8   2   6     3032.86     2936.60     30.23 o 
  -6   2   6     7236.13     7105.63     53.67 o 
  -4   2   6      360.52      385.31      8.40 o 
  -2   2   6       65.58       92.78      5.64 o 
   0   2   6     1043.27     1118.43     13.58 o 
   2   2   6      228.20      289.15      8.18 o 
   4   2   6     9612.78    10203.09     56.41 o 
   6   2   6      174.99      222.79      8.66 o 
   8   2   6       28.18       -2.52      5.53 o 
  10   2   6     1222.23      994.18     18.07 o 
  12   2   6      424.43      398.61     18.69 o 
  14   2   6      763.88      839.51     31.49 o 
  16   2   6        5.51      -26.85     17.56 o 
  18   2   6       28.21        9.65     27.25 o 
  20   2   6        0.12      -16.98     30.15 o 
 -25   3   6       10.54       -2.21     22.33 o 
 -23   3   6      215.63      265.37     26.97 o 
 -21   3   6      387.79      453.83     27.74 o 
 -19   3   6       61.03       54.00     14.47 o 
 -17   3   6       92.82       69.60      9.96 o 
 -15   3   6       62.42       40.09      7.95 o 
 -13   3   6       48.64       24.81      6.58 o 
 -11   3   6        4.52       24.24      5.55 o 
  -9   3   6     1302.45     1609.03     16.22 o 
  -7   3   6     3595.84     3454.68     27.56 o 
  -5   3   6       81.09      142.91      6.78 o 
  -3   3   6     1175.34     1041.63     16.53 o 
  -1   3   6      231.04      200.57      7.47 o 
   1   3   6       67.59      156.07      8.37 o 
   3   3   6       88.99      127.52      7.22 o 
   5   3   6       92.86       40.48      5.74 o 
   7   3   6     1038.33     1100.21     16.21 o 
   9   3   6      399.63      382.30     19.95 o 
  11   3   6      105.82      187.76     14.66 o 
  13   3   6     4025.51     3722.52     48.02 o 
  15   3   6      477.33      589.34     29.69 o 
  17   3   6      100.81       67.95     22.78 o 
  19   3   6      164.12       82.95     30.55 o 
 -26   4   6      667.36      695.32     47.97 o 
 -24   4   6       15.07       32.84     23.78 o 
 -22   4   6        5.79       -6.01     19.01 o 
 -20   4   6      375.40      303.27     24.72 o 
 -18   4   6        4.57       90.87     15.91 o 
 -16   4   6      576.07      505.43     25.74 o 
 -14   4   6     1249.10     1247.52     18.97 o 
 -12   4   6      480.49      557.92     12.34 o 
 -10   4   6     7438.31     7322.84     65.61 o 
  -8   4   6     6874.67     7142.56     80.12 o 
  -6   4   6      800.16      731.86     11.77 o 
  -4   4   6     1513.84     1466.48     16.60 o 
  -2   4   6      199.44      304.37      8.45 o 
   0   4   6      357.19      589.95     10.71 o 
   2   4   6     2521.18     2595.31     25.14 o 
   4   4   6     2999.86     2997.69     29.19 o 
   6   4   6        5.70       44.29      6.69 o 
   8   4   6      489.85      403.00     15.25 o 
  10   4   6      184.26      200.96     15.35 o 
  12   4   6        0.94      177.71     16.59 o 
  14   4   6      184.34      246.94     20.26 o 
  16   4   6      314.88      231.20     23.89 o 
  18   4   6      121.51       97.59     29.55 o 
 -25   5   6      139.17      144.32     30.49 o 
 -23   5   6       29.99       77.30     25.87 o 
 -21   5   6       86.51       95.02     19.19 o 
 -19   5   6      558.81      461.06     37.40 o 
 -17   5   6      126.17      176.29     21.66 o 
 -15   5   6      705.37      761.90     33.60 o 
 -13   5   6       39.26       42.02      7.28 o 
 -11   5   6     3475.38     3507.50     29.51 o 
  -9   5   6     1797.37     1699.85     18.81 o 
  -7   5   6      303.35      517.02     10.07 o 
  -5   5   6     4979.18     5131.66     35.07 o 
  -3   5   6      550.26      691.97     10.58 o 
  -1   5   6      494.57      517.34      9.57 o 
   1   5   6      193.08      243.01      8.60 o 
   3   5   6       41.88       68.81      6.58 o 
   5   5   6       30.57       26.04      5.78 o 
   7   5   6     1441.72     1497.89     21.30 o 
   9   5   6      573.31      701.38     24.78 o 
  11   5   6      329.14      450.90     37.14 o 
  13   5   6      145.25      279.50     21.84 o 
  15   5   6       20.48       40.01     15.88 o 
  17   5   6       92.56       61.78     23.14 o 
  19   5   6       62.54       47.11     43.10 o 
 -24   6   6      102.12       87.16     31.89 o 
 -22   6   6       91.47      103.64     24.76 o 
 -20   6   6       31.73       80.27     20.50 o 
 -18   6   6       17.40       23.45     17.23 o 
 -16   6   6     2196.14     2194.08     58.22 o 
 -14   6   6      680.75      764.76     40.32 o 
 -12   6   6     1383.58     1220.97     26.39 o 
 -10   6   6     1601.90     1735.74     20.10 o 
  -8   6   6      244.63      287.68      8.65 o 
  -6   6   6     7457.96     7765.34     47.18 o 
  -4   6   6     1503.47     1750.59     16.72 o 
  -2   6   6     5159.73     5598.95     37.06 o 
   0   6   6     1223.83     1328.71     16.62 o 
   2   6   6      314.46      448.41     14.07 o 
   4   6   6     1645.80     1788.55     20.80 o 
   6   6   6      551.86      542.35     23.35 o 
   8   6   6        2.13       51.84     19.06 o 
  10   6   6      432.40      455.27     52.33 o 
  12   6   6      208.48      202.56     24.84 o 
  14   6   6       23.77      -11.32     16.95 o 
  16   6   6        4.18      -13.13     22.40 o 
  18   6   6        2.40      -14.29     22.60 o 
 -23   7   6      204.42      187.39     29.33 o 
 -21   7   6        6.67       19.85     19.26 o 
 -19   7   6     1832.88     1808.70     42.25 o 
 -17   7   6      277.36      243.90     21.13 o 
 -15   7   6      255.74      213.97     18.37 o 
 -13   7   6     1029.32      923.92     30.43 o 
 -11   7   6      652.57      695.72     20.96 o 
  -9   7   6     1221.57     1117.99     17.34 o 
  -7   7   6      109.30      140.13      6.67 o 
  -5   7   6     3514.14     3735.10     34.20 o 
  -3   7   6     1257.91     1386.65     15.82 o 
  -1   7   6       61.51       68.61      5.20 o 
   1   7   6      721.89      750.94     11.82 o 
   3   7   6      712.14      780.72     14.59 o 
   5   7   6       28.42       45.68     11.09 o 
   7   7   6      517.97      527.88     22.62 o 
   9   7   6      508.04      491.61     35.57 o 
  11   7   6      590.47      705.21     46.95 o 
  13   7   6       34.68       54.48     18.20 o 
  15   7   6       27.36       22.84     18.98 o 
  17   7   6        2.51       41.98     21.54 o 
 -22   8   6        1.09      -12.63     22.03 o 
 -20   8   6      304.99      267.69     24.97 o 
 -18   8   6      135.39      142.72     20.54 o 
 -16   8   6      368.94      402.15     24.60 o 
 -14   8   6     1081.74     1003.06     29.46 o 
 -12   8   6     1984.05     2042.22     58.12 o 
 -10   8   6      561.89      456.16     24.82 o 
  -8   8   6     1596.45     1352.12     20.92 o 
  -6   8   6     2078.72     1986.84     23.11 o 
  -4   8   6      408.76      443.88     11.13 o 
  -2   8   6     1202.47     1320.54     14.46 o 
   0   8   6     5173.91     4886.06     35.58 o 
   2   8   6       18.46       51.77      7.17 o 
   4   8   6      780.44      636.22     35.02 o 
   6   8   6     3262.56     3127.61     46.60 o 
   8   8   6      299.82      349.31     21.10 o 
  10   8   6        7.50        5.01     14.11 o 
  12   8   6      720.54      767.21     33.01 o 
  14   8   6      402.19      420.61     28.99 o 
  16   8   6      260.33      262.44     27.00 o 
 -21   9   6       54.81       64.93     21.88 o 
 -19   9   6        0.60        3.22     18.09 o 
 -17   9   6       39.86       47.78     17.30 o 
 -15   9   6      238.68      302.37     22.49 o 
 -13   9   6      199.74      356.41     36.51 o 
 -11   9   6     1957.36     1895.50     34.62 o 
  -9   9   6       12.44       47.67      8.20 o 
  -7   9   6     4774.13     5158.91     72.30 o 
  -5   9   6      431.25      863.09     20.57 o 
  -3   9   6      552.60      424.88     15.93 o 
  -1   9   6     2573.42     2752.25     26.14 o 
   1   9   6     2389.72     2215.79     28.37 o 
   3   9   6      156.14      179.87     15.08 o 
   5   9   6     2761.41     2539.97     41.52 o 
   7   9   6      125.74      213.57     17.86 o 
   9   9   6        1.86       25.94     14.38 o 
  11   9   6      589.62      536.43     28.85 o 
  13   9   6      186.12      244.41     24.65 o 
  15   9   6        6.77       11.98     20.43 o 
 -20  10   6       10.34       25.39     18.63 o 
 -18  10   6      125.46      163.18     23.11 o 
 -16  10   6       86.04      116.06     19.54 o 
 -14  10   6       85.79       46.80     18.95 o 
 -12  10   6     2861.49     2611.40     85.37 o 
 -10  10   6     2207.60     2077.25     43.89 o 
  -8  10   6     3407.40     3129.28     57.89 o 
  -6  10   6     2358.29     2236.13     43.10 o 
  -4  10   6      418.70      561.07     18.51 o 
  -2  10   6        3.87       10.05      6.57 o 
   0  10   6        9.03       26.70     10.98 o 
   2  10   6      393.97      463.29     20.74 o 
   4  10   6     3666.74     3415.30     52.67 o 
   6  10   6      859.00      686.47     39.41 o 
   8  10   6        3.09       40.47     14.63 o 
  10  10   6      414.55      400.40     25.45 o 
  12  10   6      127.42      146.53     33.14 o 
  14  10   6      267.05      418.36     42.74 o 
 -17  11   6      823.58      936.31     49.56 o 
 -15  11   6       79.27       59.88     17.41 o 
 -13  11   6      338.02      284.10     25.39 o 
 -11  11   6      143.31       82.31     26.14 o 
  -9  11   6      659.30      681.77     59.19 o 
  -7  11   6      142.65      165.08     21.78 o 
  -5  11   6     1102.08     1056.94     33.93 o 
  -3  11   6     3019.57     2734.74     51.80 o 
  -1  11   6     1331.34     1248.43     47.47 o 
   1  11   6     1617.63     1691.56     33.03 o 
   3  11   6       11.29       34.17     14.99 o 
   5  11   6      645.76      772.85     42.60 o 
   7  11   6      187.47      189.08     18.67 o 
   9  11   6      120.34      116.30     26.54 o 
  11  11   6       31.25       38.22     18.44 o 
 -16  12   6      148.04      100.53     19.41 o 
 -14  12   6       56.60       26.78     15.48 o 
 -12  12   6      331.02      418.13     27.14 o 
 -10  12   6      103.12       72.75     21.48 o 
  -8  12   6      153.18      151.72     22.20 o 
  -6  12   6      119.64      196.81     21.31 o 
  -4  12   6      171.77      145.44     26.55 o 
  -2  12   6        0.73       -9.01     14.78 o 
   0  12   6      458.00      444.24     18.56 o 
   2  12   6       46.23       72.39     13.75 o 
   4  12   6      306.57      259.04     19.41 o 
   6  12   6       76.40       93.91     19.86 o 
   8  12   6      127.32       89.29     18.15 o 
  10  12   6       30.47      173.10     24.14 o 
 -13  13   6        3.38      137.57     22.25 o 
 -11  13   6      270.09      292.35     50.05 o 
  -9  13   6      232.41      238.30     27.23 o 
  -7  13   6      105.65      180.78     22.29 o 
  -5  13   6      132.54      253.93     26.41 o 
  -3  13   6       17.77       36.25     39.28 o 
  -1  13   6      273.30      319.81     20.26 o 
   1  13   6       39.21       86.07     14.25 o 
   3  13   6       97.94       85.34     15.08 o 
   5  13   6       35.78       58.47     16.48 o 
   7  13   6       40.31       48.32     18.49 o 
 -10  14   6      445.51      499.32     42.60 o 
  -8  14   6       35.53       59.84     20.37 o 
  -6  14   6       84.06      105.16     31.39 o 
  -4  14   6        2.85       82.38     19.37 o 
  -2  14   6        0.01       29.49     17.44 o 
   0  14   6      534.83      564.66     75.32 o 
   2  14   6        0.90       44.30     14.97 o 
   4  14   6      657.64      645.11     27.46 o 
 -27   1   7       20.56        2.28     30.17 o 
 -25   1   7       29.81       35.57     28.77 o 
 -23   1   7     1174.27     1250.45     47.75 o 
 -21   1   7      680.72      750.02     30.53 o 
 -19   1   7     1537.09     1454.41     23.20 o 
 -17   1   7     1310.23     1336.11     18.52 o 
 -15   1   7       27.88        2.23      6.41 o 
 -13   1   7     1328.99     1330.81     27.41 o 
 -11   1   7      843.52     1097.99     20.24 o 
  -9   1   7     6297.19     6682.63     38.47 o 
  -7   1   7     1229.03     1412.62     14.15 o 
  -5   1   7      584.75      571.90      8.86 o 
  -3   1   7     9196.25     8507.80     44.70 o 
  -1   1   7      555.34      678.65     10.89 o 
   1   1   7     7975.95     8157.15     47.46 o 
   3   1   7     4743.31     4973.27     51.45 o 
   5   1   7    16974.41    17336.55     86.15 o 
   7   1   7      529.71      510.72     12.97 o 
   9   1   7      168.80      140.30      9.24 o 
  11   1   7      552.60      589.67     20.95 o 
  13   1   7       59.18       58.86     16.10 o 
  15   1   7       26.93       11.41     21.29 o 
  17   1   7      108.01       87.12     28.76 o 
  19   1   7       69.86       57.61     28.43 o 
 -26   2   7       38.58       34.15     28.28 o 
 -24   2   7      281.50      281.36     27.27 o 
 -22   2   7      136.79      171.36     22.75 o 
 -20   2   7       12.97       27.27     17.82 o 
 -18   2   7      829.32      824.18     19.95 o 
 -16   2   7       17.18        0.36      7.32 o 
 -14   2   7      517.06      535.36     12.20 o 
 -12   2   7     1314.94     1550.25     19.91 o 
 -10   2   7     1757.09     1951.23     18.50 o 
  -8   2   7     2878.90     3044.15     25.77 o 
  -6   2   7       71.65      186.18      7.09 o 
  -4   2   7    12203.31    11447.82     64.15 o 
  -2   2   7     1939.30     2012.27     17.46 o 
   0   2   7        8.35       24.31      4.44 o 
   2   2   7    21374.16    21101.22    100.71 o 
   4   2   7     4247.61     3890.91     37.03 o 
   6   2   7        2.57        0.48      5.28 o 
   8   2   7        1.41       15.39      6.96 o 
  10   2   7      859.50      886.12     19.61 o 
  12   2   7      119.71      100.39     14.56 o 
  14   2   7        7.85       -9.03     18.32 o 
  16   2   7      557.48      555.10     33.80 o 
  18   2   7      130.55      133.58     32.99 o 
 -25   3   7       21.77       24.69     23.00 o 
 -23   3   7      317.88      242.43     25.00 o 
 -21   3   7      411.96      424.71     26.53 o 
 -19   3   7     2346.84     2307.83     37.50 o 
 -17   3   7      865.02      814.17     20.03 o 
 -15   3   7      121.44      122.65      8.97 o 
 -13   3   7       67.25      139.59      9.64 o 
 -11   3   7      251.73      373.26     10.15 o 
  -9   3   7     4234.63     3700.81     27.92 o 
  -7   3   7      655.69      620.28     10.66 o 
  -5   3   7      105.94      111.24      6.08 o 
  -3   3   7       21.08       33.33      4.85 o 
  -1   3   7      555.74      623.24     11.22 o 
   1   3   7     2762.01     2609.71     25.63 o 
   3   3   7       76.40      161.70      7.75 o 
   5   3   7        0.15       44.84      6.44 o 
   7   3   7        6.00        5.66      6.48 o 
   9   3   7      891.75      970.82     19.85 o 
  11   3   7     1935.30     1709.48     32.58 o 
  13   3   7      437.76      485.48     23.45 o 
  15   3   7       26.38       57.22     21.78 o 
  17   3   7       38.26       22.64     18.61 o 
  19   3   7       29.79       -2.71     30.76 o 
 -26   4   7       64.72       55.71     28.31 o 
 -24   4   7       29.34        7.54     22.96 o 
 -22   4   7      653.65      716.70     32.80 o 
 -20   4   7      140.55      145.24     17.64 o 
 -18   4   7       54.60       26.96     14.47 o 
 -16   4   7     1628.88     1773.02     36.85 o 
 -14   4   7       61.52      145.92      9.71 o 
 -12   4   7      567.56      639.83     12.54 o 
 -10   4   7     2742.93     2963.68     35.15 o 
  -8   4   7     2295.77     2290.99     21.96 o 
  -6   4   7      820.94      883.95     13.54 o 
  -4   4   7    22983.50    22681.19    121.84 o 
  -2   4   7      905.51     1178.35     14.48 o 
   0   4   7     5205.29     5072.25     39.39 o 
   2   4   7      887.86      995.23     22.08 o 
   4   4   7      144.58      174.57      9.34 o 
   6   4   7       92.30       96.60      8.41 o 
   8   4   7     1731.83     1742.83     25.28 o 
  10   4   7      323.27      320.17     18.63 o 
  12   4   7      883.82      872.87     40.42 o 
  14   4   7      616.34      663.64     27.72 o 
  16   4   7       29.57      -25.27     21.14 o 
  18   4   7        5.11      -30.49     23.23 o 
 -25   5   7       34.60       39.85     26.38 o 
 -23   5   7      668.44      716.48     37.90 o 
 -21   5   7        4.19        6.77     16.54 o 
 -19   5   7      676.79      654.02     47.56 o 
 -17   5   7     4000.48     3329.88     52.33 o 
 -15   5   7      377.31      437.71     21.88 o 
 -13   5   7        0.03       -0.98      6.55 o 
 -11   5   7      867.27      746.63     18.01 o 
  -9   5   7       23.11       35.15      5.61 o 
  -7   5   7      529.29      517.12     11.02 o 
  -5   5   7      403.80      522.72     10.28 o 
  -3   5   7      576.58      765.38     10.76 o 
  -1   5   7     3162.89     3226.10     25.65 o 
   1   5   7     3005.18     3076.27     37.21 o 
   3   5   7      910.82      881.13     19.37 o 
   5   5   7      669.16      621.36     14.01 o 
   7   5   7     3647.10     3928.56     43.49 o 
   9   5   7     1255.71     1113.04     29.11 o 
  11   5   7     5543.99     5050.44     80.24 o 
  13   5   7      666.89      627.67     28.35 o 
  15   5   7      669.72      680.74     33.76 o 
  17   5   7      120.94      139.21     28.53 o 
 -24   6   7        0.36       29.65     28.67 o 
 -22   6   7     1286.75     1228.81     39.12 o 
 -20   6   7       46.97       87.95     19.82 o 
 -18   6   7      923.27      873.81     36.63 o 
 -16   6   7     3395.22     3315.43     51.45 o 
 -14   6   7     1026.37     1041.55     31.29 o 
 -12   6   7       17.43       33.58      8.58 o 
 -10   6   7        3.93       20.96      7.04 o 
  -8   6   7     5033.32     5091.18     40.74 o 
  -6   6   7     1526.85     1816.60     28.97 o 
  -4   6   7    19363.84    19733.90    101.10 o 
  -2   6   7     3027.39     3086.79     25.12 o 
   0   6   7       44.24       27.20      5.33 o 
   2   6   7     3884.91     3636.91     32.38 o 
   4   6   7     2842.89     2937.04     30.85 o 
   6   6   7       29.86       70.35     13.11 o 
   8   6   7     2102.53     1937.18     37.27 o 
  10   6   7      148.15      111.31     22.05 o 
  12   6   7       59.36       58.73     17.80 o 
  14   6   7      137.46       82.47     20.76 o 
  16   6   7        4.74        4.28     20.10 o 
 -23   7   7       63.72       55.64     25.28 o 
 -21   7   7      199.33      229.90     24.78 o 
 -19   7   7      328.63      426.68     32.40 o 
 -17   7   7      999.09      871.48     30.10 o 
 -15   7   7      352.57      364.45     21.48 o 
 -13   7   7     1069.05      999.55     27.29 o 
 -11   7   7     1121.46      859.89     29.71 o 
  -9   7   7     3406.22     3028.07     27.65 o 
  -7   7   7      737.90      667.28     12.22 o 
  -5   7   7      623.21      832.82     12.54 o 
  -3   7   7      193.75      273.89      8.25 o 
  -1   7   7       62.40       82.38      6.06 o 
   1   7   7      129.02      128.22      9.20 o 
   3   7   7       31.97       56.15      8.29 o 
   5   7   7      102.31      186.20     17.38 o 
   7   7   7       65.62      126.25     18.01 o 
   9   7   7       77.94      146.64     18.21 o 
  11   7   7      168.01      115.68     19.16 o 
  13   7   7      596.36      579.07     29.90 o 
  15   7   7       28.77       34.64     20.27 o 
 -22   8   7      343.13      378.30     29.39 o 
 -20   8   7       74.20       29.62     18.04 o 
 -18   8   7        0.85        5.16     16.57 o 
 -16   8   7      433.36      359.64     38.68 o 
 -14   8   7      337.22      412.46     31.12 o 
 -12   8   7      306.84      373.46     28.73 o 
 -10   8   7      521.62      529.85     37.17 o 
  -8   8   7        2.98       65.74      6.70 o 
  -6   8   7      468.49      503.19     15.99 o 
  -4   8   7     1145.86     1002.58     14.50 o 
  -2   8   7        0.05       34.07      5.98 o 
   0   8   7       39.57      150.47      8.79 o 
   2   8   7     1421.73     1272.00     20.59 o 
   4   8   7       61.64      119.12     14.15 o 
   6   8   7       60.10       77.23     14.45 o 
   8   8   7       57.25       98.45     16.34 o 
  10   8   7     1482.06     1266.15     43.97 o 
  12   8   7       88.82       93.16     20.35 o 
  14   8   7       58.15       80.97     21.80 o 
 -21   9   7      251.85      242.69     26.11 o 
 -19   9   7      136.08      140.81     22.19 o 
 -17   9   7      196.58      145.65     20.79 o 
 -15   9   7      254.01      385.17     30.91 o 
 -13   9   7     3450.70     3029.04     71.63 o 
 -11   9   7      329.79      474.67     55.92 o 
  -9   9   7     1623.80     1359.90     33.93 o 
  -7   9   7      232.44      275.44     16.65 o 
  -5   9   7     4854.88     4920.91     47.94 o 
  -3   9   7      322.47      334.35     10.60 o 
  -1   9   7      411.73      321.80     15.61 o 
   1   9   7     1638.85     1581.55     27.34 o 
   3   9   7      671.22      963.70     26.44 o 
   5   9   7     1188.82     1315.79     31.75 o 
   7   9   7      214.18      153.00     21.63 o 
   9   9   7       12.46       72.87     17.21 o 
  11   9   7       41.38       20.08     17.49 o 
  13   9   7      366.76      397.53     28.86 o 
 -20  10   7       80.32      105.09     23.60 o 
 -18  10   7      237.13      305.65     34.57 o 
 -16  10   7      128.96      112.50     19.70 o 
 -14  10   7     1044.68      931.26     32.49 o 
 -12  10   7     1996.20     1677.06     44.28 o 
 -10  10   7       65.31      143.36     14.41 o 
  -8  10   7       10.57      262.99     27.91 o 
  -6  10   7       35.33      317.94     22.58 o 
  -4  10   7      190.50      170.51     17.76 o 
  -2  10   7        3.89       24.95      7.77 o 
   0  10   7       90.03      100.47     14.93 o 
   2  10   7     1160.83     1230.32     30.59 o 
   4  10   7     1489.48     1477.39     51.61 o 
   6  10   7      131.45      154.37     17.60 o 
   8  10   7      123.58      125.58     18.64 o 
  10  10   7       36.68       40.60     19.31 o 
  12  10   7       54.80       48.06     19.62 o 
 -19  11   7       46.26       45.53     26.37 o 
 -17  11   7        4.46       77.15     19.42 o 
 -15  11   7      183.52      339.78     29.58 o 
 -13  11   7       28.19       91.52     21.24 o 
 -11  11   7     2443.16     1946.04     48.20 o 
  -9  11   7       17.99      115.93     21.41 o 
  -7  11   7      216.49      471.99     29.36 o 
  -5  11   7       11.23      129.69     19.10 o 
  -3  11   7      312.33      276.38     22.58 o 
  -1  11   7       34.33      103.42     13.10 o 
   1  11   7        5.30       -4.45     11.70 o 
   3  11   7     1415.89     1227.99     31.90 o 
   5  11   7      917.76      769.73     65.79 o 
   7  11   7       15.66       95.53     20.10 o 
   9  11   7      158.27      190.26     21.16 o 
  11  11   7        9.32       33.64     17.98 o 
 -16  12   7       19.73       24.73     15.77 o 
 -14  12   7       11.63       27.85     17.71 o 
 -12  12   7       69.29      117.14     19.18 o 
 -10  12   7       11.69        6.64     18.25 o 
  -8  12   7        2.08        7.67     16.53 o 
  -6  12   7       65.28       85.76     18.24 o 
  -4  12   7       98.76      102.54     19.21 o 
  -2  12   7       23.19       66.08     14.25 o 
   0  12   7      120.67      181.28     15.98 o 
   2  12   7       13.03       26.44     13.16 o 
   4  12   7      335.08      410.58     23.56 o 
   6  12   7      213.93      201.26     20.14 o 
   8  12   7      389.37      449.68     30.92 o 
 -13  13   7      119.53       68.96     24.64 o 
 -11  13   7       38.76       57.94     26.51 o 
  -9  13   7       58.39       67.20     20.61 o 
  -7  13   7        5.32       63.07     18.86 o 
  -5  13   7        9.23       30.13     18.01 o 
  -3  13   7      390.27      371.40     27.16 o 
  -1  13   7       91.64       35.50     14.84 o 
   1  13   7       80.78      155.28     16.82 o 
   3  13   7      141.48      149.25     18.44 o 
   5  13   7        2.69       11.85     15.01 o 
 -10  14   7        9.55       75.00     22.64 o 
  -8  14   7      193.83      310.44     43.05 o 
  -6  14   7      195.51      183.10     26.46 o 
  -4  14   7      767.62      909.17     57.89 o 
  -2  14   7       55.01       25.48     14.90 o 
   0  14   7      518.63      639.99     42.82 o 
   2  14   7      163.11      235.37     20.24 o 
 -26   0   8      108.40       90.79     39.30 o 
 -24   0   8      374.22      587.43     74.44 o 
 -22   0   8     3169.61     3353.79     63.79 o 
 -20   0   8     1112.37     1152.75     37.25 o 
 -18   0   8        8.87      -14.85     18.63 o 
 -16   0   8       49.91       88.04     11.79 o 
 -14   0   8     1128.29     1002.66     21.57 o 
 -12   0   8    37119.95    32828.25    209.20 o 
 -10   0   8     1035.83     1265.49     21.73 o 
  -8   0   8    31100.58    34009.40    241.56 o 
  -6   0   8     5253.95     4735.49     41.16 o 
  -4   0   8     5905.63     5459.31     46.72 o 
  -2   0   8     1489.46     1679.05     21.41 o 
   0   0   8    55283.89    56033.25    339.91 o 
   2   0   8     4802.04     5305.21     47.21 o 
   4   0   8   113268.20   107821.73    643.40 o 
   6   0   8     1274.55     1403.15     23.93 o 
   8   0   8      984.80      968.81     22.23 o 
  10   0   8     1380.23     1175.91     30.85 o 
  12   0   8       16.66       88.38     23.34 o 
  14   0   8      217.31      246.50     39.90 o 
  16   0   8      144.26      219.50     42.98 o 
  18   0   8     1981.41     1955.47     72.32 o 
 -27   1   8      139.56      217.58     36.07 o 
 -25   1   8      337.94      336.61     31.61 o 
 -23   1   8     1987.44     2035.85     44.45 o 
 -21   1   8      391.62      474.15     24.82 o 
 -19   1   8     2338.01     2397.80     27.35 o 
 -17   1   8        7.11       24.69      7.81 o 
 -15   1   8     1928.44     1894.40     20.40 o 
 -13   1   8    18329.43    17361.53     91.31 o 
 -11   1   8    58092.96    58346.33    247.43 o 
  -9   1   8    14129.00    13817.69     85.51 o 
  -7   1   8      773.19      944.46     11.55 o 
  -5   1   8      242.85      274.89      6.90 o 
  -3   1   8     4295.34     4179.84     26.06 o 
  -1   1   8      808.97      776.79     11.18 o 
   1   1   8      165.56      207.68      7.68 o 
   3   1   8    42189.00    42896.75    194.28 o 
   5   1   8    11984.53    11101.18     60.61 o 
   7   1   8      862.94     1023.32     14.92 o 
   9   1   8      114.24      153.65     10.46 o 
  11   1   8     2329.58     2174.77     30.21 o 
  13   1   8      165.39       94.84     20.84 o 
  15   1   8      228.47      231.74     28.89 o 
  17   1   8      255.26      239.69     30.73 o 
 -26   2   8        1.56       -1.87     24.86 o 
 -24   2   8       60.86       11.85     20.65 o 
 -22   2   8      675.94      667.10     31.00 o 
 -20   2   8     1400.92     1378.44     35.20 o 
 -18   2   8        2.10      -16.27      8.14 o 
 -16   2   8     1116.41     1089.38     17.59 o 
 -14   2   8     1434.59     1547.11     19.51 o 
 -12   2   8     4984.50     3902.22     29.12 o 
 -10   2   8     2567.80     2566.50     21.85 o 
  -8   2   8     3949.47     4290.48     33.25 o 
  -6   2   8     1968.17     1667.74     18.17 o 
  -4   2   8     2890.78     2687.84     21.00 o 
  -2   2   8        4.18       15.56      4.01 o 
   0   2   8     1240.19     1248.49     14.38 o 
   2   2   8       14.12       33.62      6.10 o 
   4   2   8      815.75     1038.81     17.18 o 
   6   2   8       26.24       44.08      6.26 o 
   8   2   8     1240.77     1063.60     20.36 o 
  10   2   8      326.39      333.67     21.31 o 
  12   2   8      456.26      390.38     21.10 o 
  14   2   8      398.63      459.63     28.04 o 
  16   2   8      152.60      145.16     32.92 o 
  18   2   8        9.23      -39.60     36.55 o 
 -27   3   8        0.03      -24.66     26.13 o 
 -25   3   8       22.99        8.59     23.55 o 
 -23   3   8        3.57        9.24     21.27 o 
 -21   3   8      278.07      272.77     23.64 o 
 -19   3   8      576.12      488.81     21.75 o 
 -17   3   8      247.16      324.02     15.99 o 
 -15   3   8      306.42      242.14     10.80 o 
 -13   3   8     8366.52     8033.45     58.56 o 
 -11   3   8       81.61      259.91     13.40 o 
  -9   3   8     1480.93     1555.01     24.82 o 
  -7   3   8      354.99      474.46     10.30 o 
  -5   3   8     1791.41     1952.77     18.76 o 
  -3   3   8     2092.15     2080.17     23.08 o 
  -1   3   8      494.98      477.64     15.95 o 
   1   3   8      383.25      400.29     10.45 o 
   3   3   8      356.39      326.77     10.20 o 
   5   3   8        0.74       45.82      6.82 o 
   7   3   8      109.00      214.99     10.50 o 
   9   3   8      443.26      440.34     18.72 o 
  11   3   8      247.33      238.08     19.00 o 
  13   3   8      123.90       79.64     17.37 o 
  15   3   8      239.80      324.16     30.63 o 
  17   3   8       58.74       24.77     26.30 o 
 -26   4   8        7.05      -24.02     29.17 o 
 -24   4   8      122.40       86.27     25.68 o 
 -22   4   8      571.00      612.83     34.97 o 
 -20   4   8      111.05      106.15     18.03 o 
 -18   4   8     1235.35     1162.30     29.02 o 
 -16   4   8     8115.26     7678.27     65.43 o 
 -14   4   8     2677.07     2376.90     26.28 o 
 -12   4   8      444.30      433.04     11.01 o 
 -10   4   8     2208.26     2479.28     23.45 o 
  -8   4   8     8465.31     8585.62     78.23 o 
  -6   4   8     3192.73     3359.33     27.48 o 
  -4   4   8     4031.04     4774.59     37.00 o 
  -2   4   8    13854.46    14186.28     87.74 o 
   0   4   8    13482.97    13673.11    101.98 o 
   2   4   8      345.06      415.10     12.66 o 
   4   4   8     1687.36     1498.27     20.45 o 
   6   4   8      622.14      589.24     14.85 o 
   8   4   8     2328.74     2328.87     33.91 o 
  10   4   8     2822.60     2814.06     45.28 o 
  12   4   8      141.39       97.89     16.51 o 
  14   4   8      346.40      326.64     28.29 o 
  16   4   8      457.73      573.90     33.38 o 
  18   4   8       84.89      107.33     42.80 o 
 -25   5   8       25.99       29.24     26.57 o 
 -23   5   8       51.89       67.23     23.73 o 
 -21   5   8       21.55       14.67     17.09 o 
 -19   5   8      355.49      581.92     39.55 o 
 -17   5   8      108.99      247.43     21.69 o 
 -15   5   8      287.55      370.65     31.04 o 
 -13   5   8        0.25       37.49      8.24 o 
 -11   5   8       16.90      104.33      8.22 o 
  -9   5   8     1168.44     1064.45     15.65 o 
  -7   5   8      591.26      726.46     12.69 o 
  -5   5   8     2231.50     2189.82     20.76 o 
  -3   5   8      161.64      257.89      9.23 o 
  -1   5   8     2040.64     2327.14     23.12 o 
   1   5   8     2709.68     2588.29     27.65 o 
   3   5   8       38.23       32.11      7.89 o 
   5   5   8     1249.67     1129.13     19.62 o 
   7   5   8       26.37      233.26     17.44 o 
   9   5   8        0.53        0.53     14.19 o 
  11   5   8      452.47      619.44     35.10 o 
  13   5   8      162.92      160.98     21.67 o 
  15   5   8       16.57       35.31     21.16 o 
  17   5   8        8.27        4.21     27.16 o 
 -24   6   8      599.60      643.83     44.21 o 
 -22   6   8      451.50      490.19     33.93 o 
 -20   6   8      308.58      287.29     24.56 o 
 -18   6   8        7.42       73.41     19.46 o 
 -16   6   8     6029.50     5985.28    151.12 o 
 -14   6   8      477.43      622.55     39.78 o 
 -12   6   8      450.48      380.68     14.52 o 
 -10   6   8        2.72        3.80      5.78 o 
  -8   6   8      796.74      999.98     15.31 o 
  -6   6   8        0.25       61.80      6.01 o 
  -4   6   8     4424.56     5975.91     50.65 o 
  -2   6   8     3757.29     4078.11     32.90 o 
   0   6   8      317.71      372.54     11.47 o 
   2   6   8     1246.42     1301.58     21.39 o 
   4   6   8      266.38      307.13     13.58 o 
   6   6   8     1438.31     1363.02     36.59 o 
   8   6   8     4614.03     4535.21    105.36 o 
  10   6   8      146.85      129.37     18.45 o 
  12   6   8       23.46      104.88     19.25 o 
  14   6   8        5.95       26.09     18.60 o 
  16   6   8       14.17       29.55     23.07 o 
 -23   7   8      121.74      107.21     26.57 o 
 -21   7   8      248.96      322.64     26.86 o 
 -19   7   8      194.83      121.90     20.28 o 
 -17   7   8      129.86       91.41     17.36 o 
 -15   7   8     1170.76     1107.13     29.75 o 
 -13   7   8       83.79      132.40     14.26 o 
 -11   7   8      607.06      579.45     22.24 o 
  -9   7   8      206.91      340.46     10.86 o 
  -7   7   8     1335.20     1395.16     17.85 o 
  -5   7   8     1513.15     1436.75     17.67 o 
  -3   7   8      515.38      536.25     14.03 o 
  -1   7   8      455.96      322.87     10.44 o 
   1   7   8      242.47      345.26     13.28 o 
   3   7   8     2122.63     1930.94     27.52 o 
   5   7   8       69.64      129.34     22.71 o 
   7   7   8     4208.02     4018.37     92.55 o 
   9   7   8       76.00       80.69     20.32 o 
  11   7   8      234.44      233.47     23.35 o 
  13   7   8      121.11      159.73     22.42 o 
  15   7   8        9.27        9.38     20.21 o 
 -22   8   8        0.46        2.79     19.23 o 
 -20   8   8      351.93      292.75     25.36 o 
 -18   8   8       32.36       24.47     16.88 o 
 -16   8   8        0.26       -0.44     14.38 o 
 -14   8   8        9.98       46.91     13.92 o 
 -12   8   8      790.56      731.70     24.41 o 
 -10   8   8     3974.83     3868.12     37.05 o 
  -8   8   8     1487.35     1338.79     18.24 o 
  -6   8   8      873.94      894.63     14.53 o 
  -4   8   8       33.64       75.69     11.22 o 
  -2   8   8      145.43      137.80      8.33 o 
   0   8   8       43.26       48.67     10.61 o 
   2   8   8      169.35      201.75     16.49 o 
   4   8   8     1604.31     1690.27     34.53 o 
   6   8   8     1131.46      970.23     29.05 o 
   8   8   8       77.62       96.77     17.51 o 
  10   8   8       80.27       68.83     18.58 o 
  12   8   8      161.53      162.43     23.49 o 
  14   8   8      174.88      132.35     27.88 o 
 -21   9   8        3.98       48.77     21.30 o 
 -19   9   8      267.17      341.27     30.45 o 
 -17   9   8      362.91      319.77     27.55 o 
 -15   9   8      442.78      504.05     25.46 o 
 -13   9   8     1556.16     1670.99     49.81 o 
 -11   9   8    10188.24     8989.55    141.73 o 
  -9   9   8      416.36      731.25     28.18 o 
  -7   9   8        5.34        6.93      6.58 o 
  -5   9   8     1796.79     1763.16     21.16 o 
  -3   9   8       77.93      145.61      8.73 o 
  -1   9   8      188.08      210.31     12.74 o 
   1   9   8     3465.37     3397.38     45.77 o 
   3   9   8     6508.89     6110.24    114.57 o 
   5   9   8     2251.51     2333.94     58.40 o 
   7   9   8      315.74      306.00     31.33 o 
   9   9   8      294.21      299.54     24.06 o 
  11   9   8      140.72      188.95     23.00 o 
  13   9   8       85.62      140.69     23.91 o 
 -20  10   8       11.86       -2.31     26.10 o 
 -18  10   8       55.16       60.57     27.38 o 
 -16  10   8       13.85       18.63     16.82 o 
 -14  10   8        0.11       96.35     25.60 o 
 -12  10   8     1994.82     2597.56     50.99 o 
 -10  10   8      478.24      405.65     28.93 o 
  -8  10   8     6653.97     5619.83     63.13 o 
  -6  10   8     1345.66     1270.84     22.76 o 
  -4  10   8     1005.80      960.88     18.14 o 
  -2  10   8      113.59      126.24     13.08 o 
   0  10   8     2012.25     1927.64     38.77 o 
   2  10   8     3245.77     3195.50     52.57 o 
   4  10   8     4972.15     5061.27     90.01 o 
   6  10   8     1998.86     1698.36     38.49 o 
   8  10   8      301.70      287.10     23.06 o 
  10  10   8        7.36       54.70     18.72 o 
  12  10   8       45.49       29.03     20.02 o 
 -19  11   8       28.78       24.30     20.00 o 
 -17  11   8        5.19       41.61     18.07 o 
 -15  11   8      788.77      801.94     47.98 o 
 -13  11   8      638.64      721.81     33.19 o 
 -11  11   8      911.08     1008.77     32.68 o 
  -9  11   8     3525.33     2753.16     61.86 o 
  -7  11   8     2739.45     2422.94     51.36 o 
  -5  11   8       45.32      122.78     22.77 o 
  -3  11   8      744.70      822.73     27.98 o 
  -1  11   8     1870.03     1605.63     48.38 o 
   1  11   8      354.19      276.99     19.86 o 
   3  11   8     2311.42     2474.54     46.32 o 
   5  11   8     1532.44     1495.29     38.44 o 
   7  11   8      647.68      621.65     37.49 o 
   9  11   8      203.54      194.99     28.27 o 
 -16  12   8      130.64      146.29     20.78 o 
 -14  12   8      108.05      111.71     18.21 o 
 -12  12   8       95.40      180.62     21.14 o 
 -10  12   8       56.47       38.51     24.49 o 
  -8  12   8       33.71       71.17     19.31 o 
  -6  12   8       19.31       -3.63     15.53 o 
  -4  12   8      414.09      408.17     27.54 o 
  -2  12   8      426.13      418.31     19.13 o 
   0  12   8       31.78       47.76     13.48 o 
   2  12   8      387.80      407.86     26.66 o 
   4  12   8       11.25       29.48     15.54 o 
   6  12   8      362.71      409.57     26.35 o 
   8  12   8      103.91      188.99     27.62 o 
 -13  13   8       46.23      129.96     25.14 o 
 -11  13   8      116.52      229.96     28.93 o 
  -9  13   8      130.52       85.90     27.59 o 
  -7  13   8       86.74       42.82     18.39 o 
  -5  13   8       61.20       66.01     18.80 o 
  -3  13   8        0.51       13.69     14.12 o 
  -1  13   8       25.02       48.67     13.93 o 
   1  13   8      199.68      172.68     17.92 o 
   3  13   8       14.36       41.80     16.18 o 
   5  13   8      182.89      167.48     20.32 o 
  -8  14   8       89.07       85.00     23.81 o 
  -6  14   8      318.84      318.94     27.96 o 
  -4  14   8      339.10      586.75     33.17 o 
  -2  14   8      265.52      348.09     33.58 o 
   0  14   8      202.50      202.72     18.45 o 
 -27   1   9       36.16       57.82     31.62 o 
 -25   1   9       91.91       28.98     23.85 o 
 -23   1   9      924.76      890.98     53.39 o 
 -21   1   9       27.90       34.43     13.58 o 
 -19   1   9        8.03       -6.78     10.53 o 
 -17   1   9     1061.12     1058.31     17.16 o 
 -15   1   9       35.49      109.32      8.55 o 
 -13   1   9    17655.97    17040.44    115.32 o 
 -11   1   9    24368.11    25210.79    159.01 o 
  -9   1   9       58.99      121.35      8.10 o 
  -7   1   9     1452.73     1405.52     13.81 o 
  -5   1   9      657.78      625.71      9.83 o 
  -3   1   9       64.51       81.95      5.67 o 
  -1   1   9      219.26      274.68      8.31 o 
   1   1   9      491.75      561.59     12.41 o 
   3   1   9    14778.35    14593.42     74.40 o 
   5   1   9      804.89      817.87     14.74 o 
   7   1   9     2939.57     2789.05     24.80 o 
   9   1   9     1091.44      961.54     20.20 o 
  11   1   9     2691.63     2578.81     40.46 o 
  13   1   9      151.23      168.48     26.94 o 
  15   1   9      464.30      456.99     34.06 o 
  17   1   9       52.26       14.06     28.89 o 
 -26   2   9       46.82       14.34     21.69 o 
 -24   2   9       67.19       26.20     21.02 o 
 -22   2   9     1554.25     1626.23     39.58 o 
 -20   2   9      608.71      685.08     29.31 o 
 -18   2   9      285.52      347.29     15.21 o 
 -16   2   9      111.80      127.59      9.59 o 
 -14   2   9      834.80      782.08     20.10 o 
 -12   2   9    13690.75    13021.33     99.77 o 
 -10   2   9      124.10      177.63      8.41 o 
  -8   2   9     7212.53     6976.45     40.47 o 
  -6   2   9      288.81      289.04      8.33 o 
  -4   2   9      105.41      110.64      6.48 o 
  -2   2   9     1852.69     1959.61     17.91 o 
   0   2   9      718.13      792.24     12.62 o 
   2   2   9     3251.60     3306.45     26.80 o 
   4   2   9     6715.76     6904.11     45.19 o 
   6   2   9       66.92       52.18      6.77 o 
   8   2   9        1.10       -4.17      7.87 o 
  10   2   9      134.66      123.06     16.77 o 
  12   2   9       53.06        9.42     17.77 o 
  14   2   9        3.66      -21.32     21.36 o 
  16   2   9        2.60        3.28     27.82 o 
 -27   3   9        9.03      -36.05     25.50 o 
 -25   3   9       29.58       31.68     25.01 o 
 -23   3   9        7.27      -14.45     18.56 o 
 -21   3   9        7.47      -24.25     15.87 o 
 -19   3   9     1245.40     1186.90     27.45 o 
 -17   3   9      474.78      557.23     17.85 o 
 -15   3   9     1754.10     1749.75     22.71 o 
 -13   3   9      897.09      911.95     15.85 o 
 -11   3   9      264.61      352.86     12.63 o 
  -9   3   9     3307.02     3293.04     30.80 o 
  -7   3   9      446.49      519.25     11.30 o 
  -5   3   9      559.35      494.95     10.75 o 
  -3   3   9     7341.49     7043.88     45.49 o 
  -1   3   9     2028.11     2256.62     22.91 o 
   1   3   9     1380.71     1373.41     16.79 o 
   3   3   9     2114.47     1947.19     20.46 o 
   5   3   9     1701.63     1859.19     22.82 o 
   7   3   9     2165.32     2168.89     27.24 o 
   9   3   9        4.37       61.61     14.32 o 
  11   3   9       28.07       23.07     15.18 o 
  13   3   9        0.48       -0.40     17.75 o 
  15   3   9       27.93       28.47     21.61 o 
  17   3   9       93.11       66.24     33.04 o 
 -26   4   9       55.74       43.92     26.68 o 
 -24   4   9       58.47       27.70     24.09 o 
 -22   4   9      261.04      299.78     28.51 o 
 -20   4   9       21.01       42.88     16.45 o 
 -18   4   9     4873.19     5140.40     96.77 o 
 -16   4   9     2406.54     2468.64     52.82 o 
 -14   4   9      600.46      705.08     20.41 o 
 -12   4   9      648.93      696.21     15.92 o 
 -10   4   9        1.21        3.88      5.80 o 
  -8   4   9        5.93      185.83      8.53 o 
  -6   4   9    12263.43    12216.64     68.02 o 
  -4   4   9    11697.13    11961.65     79.75 o 
  -2   4   9       80.44      143.90      8.20 o 
   0   4   9      279.20      324.85     11.64 o 
   2   4   9       11.59       36.78      7.61 o 
   4   4   9     1279.68     1173.41     20.22 o 
   6   4   9     1424.87     1424.08     24.38 o 
   8   4   9     1946.29     1962.85     40.26 o 
  10   4   9      144.35      147.96     17.66 o 
  12   4   9     1888.82     1644.20     35.19 o 
  14   4   9      246.52      209.29     23.67 o 
  16   4   9      177.37      175.10     29.50 o 
 -25   5   9      375.05      405.82     35.13 o 
 -23   5   9       13.54       53.15     23.76 o 
 -21   5   9     1133.75     1084.18     32.80 o 
 -19   5   9     5674.89     5152.54    101.17 o 
 -17   5   9    11417.03    11216.85    159.12 o 
 -15   5   9     7225.06     7017.61     89.64 o 
 -13   5   9       35.29       69.36      9.12 o 
 -11   5   9      220.83      345.26     12.02 o 
  -9   5   9      170.23      253.91     10.16 o 
  -7   5   9      697.32      780.27     13.50 o 
  -5   5   9      215.34      333.50     10.39 o 
  -3   5   9     3333.33     3249.84     29.51 o 
  -1   5   9     3210.45     3307.67     30.61 o 
   1   5   9     1036.74      957.27     18.65 o 
   3   5   9      190.45      226.94     11.63 o 
   5   5   9     1324.94     1268.37     25.83 o 
   7   5   9    12257.74    11115.77     93.21 o 
   9   5   9      872.35      871.88     30.02 o 
  11   5   9     1282.44     1259.02     37.60 o 
  13   5   9      591.11      623.84     48.58 o 
  15   5   9       10.56       19.11     21.89 o 
 -24   6   9      201.83      234.38     39.75 o 
 -22   6   9        6.25      -12.53     18.53 o 
 -20   6   9      667.06      696.09     31.62 o 
 -18   6   9     3657.16     3570.50     55.51 o 
 -16   6   9     3573.46     3362.47     51.80 o 
 -14   6   9      604.24      733.35     37.21 o 
 -12   6   9      969.81      990.92     20.86 o 
 -10   6   9     1162.70     1286.38     20.79 o 
  -8   6   9     2001.62     1697.80     22.05 o 
  -6   6   9     4543.03     4954.45     36.50 o 
  -4   6   9     8343.83     8436.06     59.90 o 
  -2   6   9      666.92      821.20     13.22 o 
   0   6   9      409.81      417.24     13.23 o 
   2   6   9        0.96       46.02      9.44 o 
   4   6   9     2020.77     2004.00     30.92 o 
   6   6   9      173.24      189.25     17.08 o 
   8   6   9      759.04      739.17     27.93 o 
  10   6   9      364.19      368.90     24.72 o 
  12   6   9      847.22      937.41     37.77 o 
  14   6   9        0.09       10.70     22.02 o 
  16   6   9      188.10      302.87     31.28 o 
 -23   7   9       10.98       21.15     22.33 o 
 -21   7   9      118.81       74.18     19.90 o 
 -19   7   9       19.59       -4.74     16.36 o 
 -17   7   9      114.91      109.60     18.33 o 
 -15   7   9      928.41      770.33     26.55 o 
 -13   7   9       77.71      166.46     16.85 o 
 -11   7   9        7.12       52.02      9.92 o 
  -9   7   9      206.93      267.82     10.37 o 
  -7   7   9       71.61      133.76      8.12 o 
  -5   7   9      432.93      379.05     11.71 o 
  -3   7   9     1488.97     1334.28     18.74 o 
  -1   7   9      766.41      718.70     16.22 o 
   1   7   9      640.17      608.13     18.10 o 
   3   7   9     2831.21     2856.92     44.39 o 
   5   7   9     1793.24     1631.19     33.08 o 
   7   7   9     1023.56      875.11     29.30 o 
   9   7   9       77.94       69.24     17.78 o 
  11   7   9       31.34       43.30     17.95 o 
  13   7   9       47.15       62.27     20.33 o 
  15   7   9       95.32      132.28     24.89 o 
 -22   8   9      104.73      123.27     22.72 o 
 -20   8   9      132.73       76.69     19.93 o 
 -18   8   9      117.50      148.35     20.21 o 
 -16   8   9      233.36      242.63     20.90 o 
 -14   8   9       92.32       97.99     15.51 o 
 -12   8   9      254.71      490.21     39.33 o 
 -10   8   9      202.94      396.27     16.29 o 
  -8   8   9      101.36       73.32      8.34 o 
  -6   8   9     2151.20     2420.31     25.69 o 
  -4   8   9      360.17      399.17     11.95 o 
  -2   8   9     2321.30     2348.95     32.75 o 
   0   8   9      522.25      542.42     17.75 o 
   2   8   9     4807.13     4510.79     57.18 o 
   4   8   9      111.79      187.99     15.94 o 
   6   8   9      300.58      283.32     21.02 o 
   8   8   9      173.25      154.87     21.71 o 
  10   8   9      142.25      152.77     22.14 o 
  12   8   9        0.16       28.76     19.46 o 
  14   8   9       49.28       62.90     22.43 o 
 -21   9   9      559.74      702.76     36.53 o 
 -19   9   9      304.13      304.56     27.06 o 
 -17   9   9       81.38       87.96     19.13 o 
 -15   9   9      198.17      187.35     19.47 o 
 -13   9   9     1146.94     1179.86     32.91 o 
 -11   9   9      570.89      852.12     28.82 o 
  -9   9   9     2007.77     1453.38     30.22 o 
  -7   9   9      637.65      567.80     20.14 o 
  -5   9   9      137.45      163.17     11.18 o 
  -3   9   9      841.61      765.57     19.39 o 
  -1   9   9       50.31      108.98     13.01 o 
   1   9   9       59.06       54.88     20.85 o 
   3   9   9     1772.63     1779.22     54.49 o 
   5   9   9     2896.77     2751.17     57.44 o 
   7   9   9       16.94       18.95     15.87 o 
   9   9   9        2.58       66.25     18.60 o 
  11   9   9       34.75       54.46     20.08 o 
 -20  10   9      106.75       87.83     22.41 o 
 -18  10   9      104.48       37.28     20.20 o 
 -16  10   9      385.96      427.13     26.44 o 
 -14  10   9       24.75       15.25     17.82 o 
 -12  10   9      777.96      605.98     33.71 o 
 -10  10   9     1743.56     1684.72     43.44 o 
  -8  10   9      612.12      934.60     24.38 o 
  -6  10   9     2774.37     2810.17     40.20 o 
  -4  10   9     2197.85     2110.35     41.20 o 
  -2  10   9       85.47       39.87     11.67 o 
   0  10   9      370.07      414.99     26.48 o 
   2  10   9     1229.70     1384.94     46.31 o 
   4  10   9        3.05      194.62     20.28 o 
   6  10   9      211.80      280.09     23.77 o 
   8  10   9      347.75      453.12     27.35 o 
  10  10   9      141.08      163.84     23.27 o 
 -19  11   9       36.20       84.81     21.43 o 
 -17  11   9      141.75      159.01     21.31 o 
 -15  11   9       19.40       79.68     18.65 o 
 -13  11   9     2299.37     1968.90     52.55 o 
 -11  11   9      479.51      434.39     21.44 o 
  -9  11   9      678.85     1081.99     41.69 o 
  -7  11   9       62.59       41.63     13.77 o 
  -5  11   9      752.12      712.35     39.07 o 
  -3  11   9      369.86      311.46     18.27 o 
  -1  11   9       35.81      114.24     16.25 o 
   1  11   9      457.72      493.64     26.36 o 
   3  11   9     1426.82     1215.07     49.07 o 
   5  11   9      154.16      219.84     21.32 o 
   7  11   9       38.45       72.86     19.39 o 
   9  11   9        5.73      -11.85     23.96 o 
 -16  12   9        9.81       24.07     17.15 o 
 -14  12   9      516.64      526.23     26.83 o 
 -12  12   9      739.55      724.22     44.96 o 
 -10  12   9        3.86       14.51     19.48 o 
  -8  12   9        4.36        7.81     17.44 o 
  -6  12   9        8.55        2.83     15.64 o 
  -4  12   9      688.73      745.44     29.39 o 
  -2  12   9        1.26       34.60     12.70 o 
   0  12   9        6.38       11.85     13.27 o 
   2  12   9       29.12       30.32     14.84 o 
   4  12   9      460.03      373.22     28.62 o 
   6  12   9       53.34       61.75     18.46 o 
 -13  13   9       23.86       19.86     23.41 o 
 -11  13   9       22.52       42.20     18.25 o 
  -9  13   9       36.67       50.20     20.27 o 
  -7  13   9        8.34       10.89     18.56 o 
  -5  13   9      156.78      249.51     19.83 o 
  -3  13   9       22.14        8.65     19.65 o 
  -1  13   9      244.50      232.84     19.27 o 
   1  13   9       13.75       65.68     16.33 o 
   3  13   9        0.71       11.37     25.01 o 
  -8  14   9      317.35      397.39     36.39 o 
  -6  14   9      312.49      308.03     38.60 o 
  -4  14   9      532.51      581.77     26.51 o 
  -2  14   9        0.00       84.43     19.34 o 
 -26   0  10      416.53      362.76     45.88 o 
 -24   0  10       20.10       -3.16     34.73 o 
 -22   0  10      652.31      581.93     34.12 o 
 -20   0  10     4103.07     3537.04     50.10 o 
 -18   0  10     5099.41     4752.31     57.00 o 
 -16   0  10      408.36      376.62     21.25 o 
 -14   0  10    38454.75    37605.61    241.13 o 
 -12   0  10     8846.41     9822.39     87.27 o 
 -10   0  10    19291.27    20411.93    155.79 o 
  -8   0  10     2541.65     2606.94     29.48 o 
  -6   0  10     1634.82     1742.31     22.00 o 
  -4   0  10       17.26       40.91      7.52 o 
  -2   0  10    15758.39    15837.49    109.33 o 
   0   0  10     4081.29     4403.00     42.83 o 
   2   0  10        1.99       18.61     10.00 o 
   4   0  10    24142.05    23093.44    158.64 o 
   6   0  10     1379.33     1367.80     27.50 o 
   8   0  10     2317.08     2249.47     41.96 o 
  10   0  10      480.94      407.94     52.96 o 
  12   0  10      243.02      285.58     41.29 o 
  14   0  10      180.94      264.84     43.29 o 
  16   0  10      440.65      499.02     52.57 o 
 -27   1  10      117.01      154.19     32.66 o 
 -25   1  10       63.31       72.15     25.26 o 
 -23   1  10      405.77      414.54     30.37 o 
 -21   1  10      273.01      357.17     19.95 o 
 -19   1  10       15.78        6.88     11.37 o 
 -17   1  10        0.62       32.34      8.79 o 
 -15   1  10        8.16       67.34      8.38 o 
 -13   1  10     1589.14     1595.44     21.16 o 
 -11   1  10      105.57      150.31      8.12 o 
  -9   1  10     3846.54     3733.78     26.23 o 
  -7   1  10      492.36      466.82      9.39 o 
  -5   1  10     1931.70     1937.21     16.89 o 
  -3   1  10     1153.16     1121.68     13.79 o 
  -1   1  10    13882.76    14448.83     74.09 o 
   1   1  10      504.13      400.15     10.58 o 
   3   1  10     1776.46     1588.32     18.70 o 
   5   1  10      739.88      882.89     16.40 o 
   7   1  10      725.65      826.80     17.13 o 
   9   1  10      753.35      742.97     28.71 o 
  11   1  10      198.59      218.24     22.27 o 
  13   1  10      184.96      204.80     28.27 o 
  15   1  10      120.76      129.66     29.28 o 
  17   1  10        6.10      -54.36     27.18 o 
 -26   2  10        6.93      -37.00     21.65 o 
 -24   2  10        0.01      -25.33     19.94 o 
 -22   2  10       27.48       40.94     19.10 o 
 -20   2  10      319.17      367.03     24.54 o 
 -18   2  10       10.06      -17.35      8.67 o 
 -16   2  10      866.58      845.83     17.07 o 
 -14   2  10      679.98      686.59     17.48 o 
 -12   2  10     5638.41     4966.07     46.92 o 
 -10   2  10      733.69      879.96     13.97 o 
  -8   2  10       35.40      147.16      6.93 o 
  -6   2  10     2590.23     2442.75     21.29 o 
  -4   2  10      570.81      611.58     11.79 o 
  -2   2  10     1531.22     1583.21     16.58 o 
   0   2  10        6.46        3.89      4.84 o 
   2   2  10      112.63      180.24      8.82 o 
   4   2  10      866.45      847.74     15.90 o 
   6   2  10     1001.37     1004.68     19.68 o 
   8   2  10     3417.30     3227.58     34.69 o 
  10   2  10      387.19      391.19     19.96 o 
  12   2  10       47.08       17.12     18.89 o 
  14   2  10        6.34       -8.60     25.30 o 
  16   2  10        6.50      -15.33     29.53 o 
 -27   3  10        0.03      -41.51     28.93 o 
 -25   3  10       36.14       13.15     24.21 o 
 -23   3  10        1.39       16.65     21.94 o 
 -21   3  10        0.88      -31.63     15.82 o 
 -19   3  10     1087.32     1039.21     27.28 o 
 -17   3  10        0.29      -15.30      9.89 o 
 -15   3  10     1267.39     1130.79     18.34 o 
 -13   3  10     1386.17     1341.90     18.18 o 
 -11   3  10     1691.65     2029.69     22.30 o 
  -9   3  10      477.32      624.92     12.82 o 
  -7   3  10       71.37      156.01      8.23 o 
  -5   3  10      253.17      272.42      9.22 o 
  -3   3  10      397.38      445.41     11.39 o 
  -1   3  10       11.39       40.92      6.46 o 
   1   3  10     1176.03     1093.34     16.60 o 
   3   3  10      450.74      317.66     11.35 o 
   5   3  10        0.59      112.44      9.67 o 
   7   3  10     1670.17     1504.38     25.94 o 
   9   3  10     1214.34     1127.82     27.65 o 
  11   3  10        0.42      -11.87     13.46 o 
  13   3  10        1.03      -16.62     18.60 o 
  15   3  10       81.08       40.90     25.57 o 
 -26   4  10       46.93       59.60     27.46 o 
 -24   4  10      126.89      122.77     26.29 o 
 -22   4  10      114.92      181.60     25.99 o 
 -20   4  10      449.70      449.01     24.76 o 
 -18   4  10     1053.17      843.01     33.24 o 
 -16   4  10     1545.18     1414.23     27.15 o 
 -14   4  10      499.46      480.29     22.86 o 
 -12   4  10      286.93      382.91     14.56 o 
 -10   4  10      313.90      363.75     11.39 o 
  -8   4  10     7466.73     7066.07     45.69 o 
  -6   4  10     4486.51     4690.04     35.49 o 
  -4   4  10     3290.72     3358.46     32.69 o 
  -2   4  10       21.14       17.99      6.56 o 
   0   4  10      476.99      492.15     14.47 o 
   2   4  10      755.29      742.34     16.15 o 
   4   4  10      513.39      507.14     17.03 o 
   6   4  10       81.65      374.29     16.61 o 
   8   4  10     2851.05     2711.87     44.62 o 
  10   4  10       24.48       32.47     15.40 o 
  12   4  10       24.38        3.08     16.05 o 
  14   4  10       21.39      -20.74     28.74 o 
  16   4  10       41.90       52.98     31.90 o 
 -25   5  10       29.54        2.31     25.95 o 
 -23   5  10       24.88        6.67     22.38 o 
 -21   5  10      237.18      287.22     26.49 o 
 -19   5  10        1.82       22.68     15.32 o 
 -17   5  10     1946.05     1564.01     34.08 o 
 -15   5  10      564.78      754.55     29.73 o 
 -13   5  10       21.13       69.48     10.42 o 
 -11   5  10     1657.12     1728.16     23.53 o 
  -9   5  10     1671.75     1693.32     22.38 o 
  -7   5  10      183.31      177.47      8.87 o 
  -5   5  10       92.49       68.27      7.38 o 
  -3   5  10       67.10      136.28      8.31 o 
  -1   5  10      280.03      345.87     11.59 o 
   1   5  10      379.13      472.89     14.22 o 
   3   5  10      614.18      718.26     21.31 o 
   5   5  10       99.27      188.11     14.92 o 
   7   5  10       72.29      165.05     16.59 o 
   9   5  10       23.03       39.66     16.64 o 
  11   5  10       14.52       29.17     17.26 o 
  13   5  10        0.14        8.45     16.84 o 
  15   5  10       47.32       67.80     31.42 o 
 -24   6  10       38.95        8.49     26.20 o 
 -22   6  10      454.89      393.45     28.56 o 
 -20   6  10      540.85      583.73     29.66 o 
 -18   6  10      598.33      717.99     48.75 o 
 -16   6  10      695.42      651.72     51.71 o 
 -14   6  10      189.50      151.04     13.58 o 
 -12   6  10      351.28      329.34     15.27 o 
 -10   6  10     1021.16     1069.12     20.44 o 
  -8   6  10     4466.45     4423.38     33.94 o 
  -6   6  10      740.61      848.63     14.86 o 
  -4   6  10     2728.02     2815.06     27.35 o 
  -2   6  10      248.19      297.13     11.11 o 
   0   6  10        5.86       93.52      9.33 o 
   2   6  10      213.31      250.50     17.00 o 
   4   6  10       86.97       71.34     14.83 o 
   6   6  10      753.34      761.20     41.08 o 
   8   6  10      201.55      154.48     20.41 o 
  10   6  10      168.21      152.96     20.79 o 
  12   6  10       17.59       35.08     19.69 o 
  14   6  10      237.28      246.88     26.69 o 
 -23   7  10      128.89       98.07     24.68 o 
 -21   7  10       28.36       10.12     17.66 o 
 -19   7  10       77.69       80.65     18.58 o 
 -17   7  10      971.48      888.69     29.96 o 
 -15   7  10        2.05        0.62     13.47 o 
 -13   7  10      705.02      683.78     23.65 o 
 -11   7  10      826.03      760.63     20.49 o 
  -9   7  10      188.94      216.74     13.11 o 
  -7   7  10        0.27        5.52      9.13 o 
  -5   7  10        1.51        8.60      6.95 o 
  -3   7  10     1575.83     1680.51     25.70 o 
  -1   7  10       19.29       34.50      9.30 o 
   1   7  10      425.05      436.44     23.69 o 
   3   7  10      259.45      248.54     18.70 o 
   5   7  10       62.17      135.14     15.75 o 
   7   7  10       63.27       46.75     16.40 o 
   9   7  10      598.23      594.75     44.53 o 
  11   7  10        1.00        3.33     17.49 o 
  13   7  10      218.65      240.64     36.43 o 
 -22   8  10        4.34       28.36     20.00 o 
 -20   8  10       78.17       40.34     21.60 o 
 -18   8  10      249.99      293.18     23.92 o 
 -16   8  10       27.79       60.60     16.33 o 
 -14   8  10     1180.58     1208.79     31.85 o 
 -12   8  10      808.55      772.18     26.43 o 
 -10   8  10     5696.85     5407.15     59.47 o 
  -8   8  10        0.00       34.17      9.71 o 
  -6   8  10     9707.93     9352.80     70.48 o 
  -4   8  10       55.04       36.56     10.76 o 
  -2   8  10      780.48      706.99     25.29 o 
   0   8  10      354.47      455.12     19.37 o 
   2   8  10        6.49       12.76     11.85 o 
   4   8  10      866.03      793.70     34.61 o 
   6   8  10        1.22       33.44     14.91 o 
   8   8  10      366.58      383.43     26.07 o 
  10   8  10      114.21       83.71     20.85 o 
  12   8  10        5.53       24.97     24.39 o 
 -21   9  10       67.48       52.33     24.03 o 
 -19   9  10        0.01      -20.17     17.41 o 
 -17   9  10      906.16      936.44     36.21 o 
 -15   9  10       84.94      120.81     18.04 o 
 -13   9  10      647.66      663.96     37.05 o 
 -11   9  10      169.22      173.13     16.41 o 
  -9   9  10      253.89      279.10     21.29 o 
  -7   9  10      655.75      710.07     23.14 o 
  -5   9  10     1075.96     1022.66     21.47 o 
  -3   9  10      152.24      220.37     14.08 o 
  -1   9  10     3938.68     3625.57     54.45 o 
   1   9  10      124.24      133.89     16.93 o 
   3   9  10       83.95       96.20     15.73 o 
   5   9  10      248.82      296.53     22.28 o 
   7   9  10        0.04        4.55     15.82 o 
   9   9  10        4.54       13.33     20.43 o 
  11   9  10       40.16       21.61     19.58 o 
 -20  10  10        7.21       -0.07     19.38 o 
 -18  10  10      538.34      559.81     56.06 o 
 -16  10  10      372.65      452.37     33.80 o 
 -14  10  10     1237.04     1197.82     33.49 o 
 -12  10  10      609.99      591.20     29.56 o 
 -10  10  10      634.16      775.43     24.32 o 
  -8  10  10     1200.87      951.78     25.39 o 
  -6  10  10      369.86      572.52     22.11 o 
  -4  10  10       66.69       73.14     12.87 o 
  -2  10  10      718.78      571.77     22.71 o 
   0  10  10     2773.13     2431.82     45.38 o 
   2  10  10      761.66      753.66     47.21 o 
   4  10  10      575.55      564.89     29.02 o 
   6  10  10      310.94      347.39     27.16 o 
   8  10  10       17.24       78.54     21.13 o 
  10  10  10        9.98       27.62     19.16 o 
 -19  11  10      282.83      252.06     26.65 o 
 -17  11  10      132.32      272.80     24.72 o 
 -15  11  10      673.45      755.59     32.68 o 
 -13  11  10       77.67      215.51     26.69 o 
 -11  11  10      716.44      651.42     39.54 o 
  -9  11  10     1904.48     1622.44     37.30 o 
  -7  11  10       15.96       35.54     11.99 o 
  -5  11  10      400.41      380.40     33.07 o 
  -3  11  10     1086.76      995.72     38.19 o 
  -1  11  10     1736.00     1618.57     33.20 o 
   1  11  10      831.65      868.52     44.11 o 
   3  11  10      467.03      562.56     28.09 o 
   5  11  10      277.09      262.70     26.06 o 
   7  11  10       67.84      132.80     21.02 o 
 -16  12  10       11.77       21.07     16.23 o 
 -14  12  10      166.77      187.22     19.90 o 
 -12  12  10        8.46       46.44     17.84 o 
 -10  12  10       16.16      -15.32     13.66 o 
  -8  12  10       58.19       97.05     16.44 o 
  -6  12  10       37.08       20.39     20.13 o 
  -4  12  10      344.38      383.73     24.13 o 
  -2  12  10        1.09       36.03     21.16 o 
   0  12  10        6.95       16.40     14.47 o 
   2  12  10      551.86      476.94     28.14 o 
   4  12  10       13.11       89.14     19.49 o 
   6  12  10        1.66       35.22     17.97 o 
 -13  13  10      109.15      114.17     27.15 o 
 -11  13  10        1.05      -18.70     14.01 o 
  -9  13  10       12.71       28.41     15.30 o 
  -7  13  10      231.58      281.45     22.18 o 
  -5  13  10       31.76       74.60     17.21 o 
  -3  13  10       65.06      127.68     16.25 o 
  -1  13  10      137.32      149.22     18.24 o 
   1  13  10        0.20       90.35     17.35 o 
   3  13  10       19.45       41.45     17.39 o 
 -27   1  11      174.04      213.90     34.42 o 
 -25   1  11       65.06       32.61     23.36 o 
 -23   1  11      324.26      323.32     27.65 o 
 -21   1  11       41.54       -1.28     11.64 o 
 -19   1  11      506.59      463.24     18.07 o 
 -17   1  11      123.16       93.33     10.10 o 
 -15   1  11      276.82      383.00     12.11 o 
 -13   1  11     1463.48     1353.49     17.56 o 
 -11   1  11       32.32      -11.55      5.77 o 
  -9   1  11       17.73       54.67      6.07 o 
  -7   1  11     2334.87     2235.76     18.89 o 
  -5   1  11     1482.54     1559.48     15.93 o 
  -3   1  11     1492.40     1356.77     15.39 o 
  -1   1  11     6932.92     6987.66     43.24 o 
   1   1  11      306.12      315.75     10.35 o 
   3   1  11     2017.18     1994.65     21.79 o 
   5   1  11       79.69      128.14      9.67 o 
   7   1  11      630.67      561.67     20.97 o 
   9   1  11      608.60      609.27     23.20 o 
  11   1  11       15.22      -19.45     22.32 o 
  13   1  11       46.65       45.76     26.68 o 
  15   1  11       25.55       17.51     27.18 o 
 -26   2  11       35.20      -15.26     24.75 o 
 -24   2  11        4.08      -30.92     18.71 o 
 -22   2  11      212.91      261.07     23.85 o 
 -20   2  11      850.15      791.23     33.04 o 
 -18   2  11       45.46        1.44     10.59 o 
 -16   2  11      943.96     1010.60     18.53 o 
 -14   2  11       52.04       69.06      8.59 o 
 -12   2  11     1651.18     1601.62     18.44 o 
 -10   2  11     2500.48     2572.40     22.44 o 
  -8   2  11     4552.45     4690.49     31.57 o 
  -6   2  11      689.37      771.31     12.32 o 
  -4   2  11     4464.69     4389.90     36.70 o 
  -2   2  11      104.71       37.03      5.93 o 
   0   2  11       11.63        4.45      5.47 o 
   2   2  11       44.79       32.56      6.73 o 
   4   2  11     4974.68     5144.20     43.86 o 
   6   2  11     4411.18     4421.63     43.42 o 
   8   2  11     1012.31      978.39     21.80 o 
  10   2  11      212.84      188.19     21.96 o 
  12   2  11       41.16       29.47     22.71 o 
  14   2  11        5.11        3.05     25.84 o 
  16   2  11      125.68      193.96     42.80 o 
 -27   3  11        6.04       29.37     27.70 o 
 -25   3  11       14.53        1.58     24.04 o 
 -23   3  11       63.15       57.30     22.32 o 
 -21   3  11      634.59      572.21     29.67 o 
 -19   3  11      368.50      408.08     19.21 o 
 -17   3  11     1106.48     1019.03     22.09 o 
 -15   3  11     2829.59     2841.52     28.04 o 
 -13   3  11      802.36      708.04     14.54 o 
 -11   3  11      241.37      468.91     13.46 o 
  -9   3  11      701.52      675.86     13.30 o 
  -7   3  11      375.88      414.65     11.19 o 
  -5   3  11     3985.52     3639.26     29.69 o 
  -3   3  11     1436.02     1592.11     19.83 o 
  -1   3  11     1175.26     1230.83     17.60 o 
   1   3  11      872.26      851.38     15.92 o 
   3   3  11       99.45       90.06      9.71 o 
   5   3  11     1917.93     1717.88     25.67 o 
   7   3  11        6.76       31.85     11.89 o 
   9   3  11      244.44      224.34     16.54 o 
  11   3  11        2.44       10.38     16.74 o 
  13   3  11        0.22       -9.41     23.51 o 
  15   3  11        0.97       18.64     30.68 o 
 -26   4  11      227.97      327.13     33.86 o 
 -24   4  11      522.67      598.80     36.90 o 
 -22   4  11      414.08      391.16     30.58 o 
 -20   4  11      647.30      711.41     33.00 o 
 -18   4  11        0.26      -22.49     13.89 o 
 -16   4  11        7.36       62.99     12.86 o 
 -14   4  11       53.98       58.08      9.40 o 
 -12   4  11       77.21       75.80      8.99 o 
 -10   4  11     3007.07     2865.07     26.92 o 
  -8   4  11      893.48     1109.96     16.01 o 
  -6   4  11      727.26      690.75     12.88 o 
  -4   4  11      312.56      325.98     14.04 o 
  -2   4  11     1382.43     1332.81     20.15 o 
   0   4  11       11.25       55.06      8.70 o 
   2   4  11     1751.68     1682.89     24.82 o 
   4   4  11     1682.17     1527.08     26.28 o 
   6   4  11     3918.13     3483.70     44.22 o 
   8   4  11      289.00      276.17     20.28 o 
  10   4  11      161.93       84.35     18.27 o 
  12   4  11      112.07       96.91     22.70 o 
  14   4  11       62.22       98.73     27.80 o 
 -25   5  11      258.78      304.61     40.00 o 
 -23   5  11      134.86      153.72     25.32 o 
 -21   5  11      118.40       88.00     18.54 o 
 -19   5  11      208.96      159.86     18.38 o 
 -17   5  11      362.62      396.59     24.09 o 
 -15   5  11     6352.43     5745.15     57.31 o 
 -13   5  11     1703.52     1743.21     28.58 o 
 -11   5  11     1387.39     1383.04     21.87 o 
  -9   5  11     1732.79     1721.49     21.65 o 
  -7   5  11     1888.61     1917.41     22.17 o 
  -5   5  11        2.47        1.04      5.90 o 
  -3   5  11       44.35      114.88      9.37 o 
  -1   5  11      603.76      489.36     15.13 o 
   1   5  11      333.90      340.57     14.05 o 
   3   5  11     7094.83     6675.29     60.94 o 
   5   5  11     3577.33     3263.62     47.47 o 
   7   5  11      601.86      647.66     35.82 o 
   9   5  11      830.81      944.38     31.77 o 
  11   5  11       17.23       15.15     18.40 o 
  13   5  11       76.10       32.50     22.32 o 
 -24   6  11        4.38        2.74     25.01 o 
 -22   6  11       20.54       83.86     21.10 o 
 -20   6  11     1595.60     1319.33     40.55 o 
 -18   6  11      307.12      428.94     25.02 o 
 -16   6  11     1841.50     1585.54     36.20 o 
 -14   6  11      604.45      609.36     22.62 o 
 -12   6  11      288.34      293.74     15.23 o 
 -10   6  11     6722.76     6943.37     53.98 o 
  -8   6  11      129.76      165.46     10.29 o 
  -6   6  11       24.29       32.83      8.05 o 
  -4   6  11       58.46       96.27      9.77 o 
  -2   6  11     4989.09     4718.60     45.23 o 
   0   6  11     1201.06     1184.22     27.35 o 
   2   6  11     1425.71     1451.55     26.67 o 
   4   6  11     2207.27     2079.34     41.41 o 
   6   6  11      198.80      197.99     18.93 o 
   8   6  11      319.28      295.74     23.35 o 
  10   6  11       32.54       20.77     17.84 o 
  12   6  11      122.34      135.49     22.52 o 
  14   6  11       23.04       48.30     25.09 o 
 -25   7  11       55.24       41.32     29.96 o 
 -23   7  11       97.47      108.83     24.84 o 
 -21   7  11      140.07       78.80     19.31 o 
 -19   7  11        9.69      -10.88     15.64 o 
 -17   7  11       11.41       29.88     15.45 o 
 -15   7  11     1837.63     1655.66     48.49 o 
 -13   7  11     1018.97      978.04     25.10 o 
 -11   7  11        0.04        3.64      9.48 o 
  -9   7  11        9.96       25.16     10.23 o 
  -7   7  11     1007.29      889.08     19.51 o 
  -5   7  11      119.30      136.42     11.37 o 
  -3   7  11      105.49      217.06     13.36 o 
  -1   7  11      226.50      257.16     13.97 o 
   1   7  11       65.68       71.43     12.50 o 
   3   7  11        2.57       63.09     15.23 o 
   5   7  11      116.46       81.24     15.49 o 
   7   7  11      219.19      204.54     22.18 o 
   9   7  11       39.11       34.16     19.44 o 
  11   7  11        0.42       -6.96     18.41 o 
  13   7  11       96.81      104.49     24.38 o 
 -22   8  11      121.10      140.01     23.24 o 
 -20   8  11      149.46      170.53     22.38 o 
 -18   8  11       34.87       19.20     17.30 o 
 -16   8  11       32.45      101.71     17.11 o 
 -14   8  11      449.65      392.40     22.65 o 
 -12   8  11      154.64      204.59     16.90 o 
 -10   8  11      134.85      349.76     17.26 o 
  -8   8  11       76.02      153.13     12.64 o 
  -6   8  11       41.68      247.54     13.97 o 
  -4   8  11      484.25      467.05     19.74 o 
  -2   8  11       11.33       32.59     10.96 o 
   0   8  11      679.96      615.89     25.93 o 
   2   8  11      273.55      356.22     21.03 o 
   4   8  11      483.56      432.32     21.92 o 
   6   8  11       20.46       82.68     23.49 o 
   8   8  11      383.95      346.30     27.45 o 
  10   8  11      104.81       88.63     21.92 o 
  12   8  11      253.40      302.47     29.28 o 
 -21   9  11      288.81      318.17     27.06 o 
 -19   9  11      904.83      896.13     67.51 o 
 -17   9  11       44.61      109.71     19.31 o 
 -15   9  11      320.83      275.08     35.34 o 
 -13   9  11      306.80      376.19     22.42 o 
 -11   9  11       19.06       19.93     12.89 o 
  -9   9  11      263.89      356.21     16.64 o 
  -7   9  11      493.04      424.47     20.70 o 
  -5   9  11      190.37      234.47     16.30 o 
  -3   9  11     1287.79     1333.26     31.73 o 
  -1   9  11        4.48       96.92     14.14 o 
   1   9  11      197.76      207.17     19.85 o 
   3   9  11      109.67      103.79     17.54 o 
   5   9  11     1588.73     1488.13     41.68 o 
   7   9  11      268.15      295.24     24.63 o 
   9   9  11       30.11       36.95     19.43 o 
 -20  10  11      657.67      746.57     46.74 o 
 -18  10  11      449.28      506.54     55.90 o 
 -16  10  11      111.00       81.73     20.80 o 
 -14  10  11      206.61      225.31     23.02 o 
 -12  10  11      149.99      290.78     27.63 o 
 -10  10  11     1473.26     1155.26     29.10 o 
  -8  10  11      714.05      672.59     23.51 o 
  -6  10  11     2095.37     1837.36     35.67 o 
  -4  10  11      175.67      237.38     19.06 o 
  -2  10  11     1450.12     1287.84     30.34 o 
   0  10  11       22.55       37.09     15.33 o 
   2  10  11       23.44       33.94     15.12 o 
   4  10  11       89.22      167.42     21.60 o 
   6  10  11       89.96      215.51     24.17 o 
   8  10  11      318.56      328.52     29.31 o 
 -19  11  11      203.20      195.15     34.53 o 
 -17  11  11      847.86      709.89     54.67 o 
 -15  11  11        5.60       33.57     16.96 o 
 -13  11  11      152.25      191.26     23.70 o 
 -11  11  11      141.88      214.99     17.89 o 
  -9  11  11       34.48       34.99     13.04 o 
  -7  11  11      173.68      224.60     28.50 o 
  -5  11  11       75.65      138.55     16.15 o 
  -3  11  11     1083.39     1096.53     30.06 o 
  -1  11  11      768.47      624.35     22.43 o 
   1  11  11        0.15       -9.13     16.44 o 
   3  11  11       73.08      106.94     19.45 o 
   5  11  11       80.43       87.15     20.21 o 
   7  11  11      286.36      255.75     26.92 o 
 -16  12  11        7.93       28.17     16.90 o 
 -14  12  11       33.27       20.39     18.24 o 
 -12  12  11       15.17       14.83     21.45 o 
 -10  12  11      116.54      135.67     19.05 o 
  -8  12  11      307.02      297.36     22.31 o 
  -6  12  11       92.42      111.08     21.79 o 
  -4  12  11       12.41       17.65     13.28 o 
  -2  12  11      354.33      455.79     20.97 o 
   0  12  11       47.55       21.79     15.16 o 
   2  12  11      753.17      822.44     32.01 o 
   4  12  11      107.28      181.05     28.72 o 
 -13  13  11      168.39      120.26     22.03 o 
 -11  13  11      179.08      227.36     22.49 o 
  -9  13  11        1.09       31.46     15.84 o 
  -7  13  11      131.66      277.07     26.71 o 
  -5  13  11      224.92      246.70     18.87 o 
  -3  13  11       32.43       38.12     20.40 o 
  -1  13  11       33.72       50.23     15.28 o 
   1  13  11      161.63      153.79     20.69 o 
 -28   0  12       64.83       19.69     46.23 o 
 -26   0  12      543.83      422.48     46.36 o 
 -24   0  12      682.21      821.75     62.00 o 
 -22   0  12      262.19       70.50     21.97 o 
 -20   0  12     5369.26     5200.65     71.81 o 
 -18   0  12    29063.02    28970.57    201.77 o 
 -16   0  12     2387.13     2182.36     36.58 o 
 -14   0  12      174.43      228.18     14.28 o 
 -12   0  12      756.42      658.61     18.21 o 
 -10   0  12     1747.13     1883.72     25.97 o 
  -8   0  12     8880.99     8991.48     67.50 o 
  -6   0  12        7.44       26.68      8.42 o 
  -4   0  12     3508.63     3456.12     36.35 o 
  -2   0  12        6.55        9.04      8.13 o 
   0   0  12        4.06       -6.95      9.53 o 
   2   0  12     2333.77     2171.75     32.74 o 
   4   0  12    14445.22    14108.12    109.78 o 
   6   0  12    41154.96    39904.14    532.36 o 
   8   0  12      294.07      214.72     38.29 o 
  10   0  12      195.06      128.47     37.71 o 
  12   0  12      192.18      175.46     40.70 o 
  14   0  12       88.15      100.18     51.67 o 
 -27   1  12       50.82       14.27     29.41 o 
 -25   1  12       41.63       16.00     21.04 o 
 -23   1  12       54.27        3.27     20.38 o 
 -21   1  12      825.62      778.40     30.17 o 
 -19   1  12      582.88      690.29     22.56 o 
 -17   1  12      823.03      767.17     17.73 o 
 -15   1  12        0.15       11.71      8.08 o 
 -13   1  12     1281.87     1257.07     17.66 o 
 -11   1  12      752.77      796.54     13.54 o 
  -9   1  12     7382.50     7786.94     44.21 o 
  -7   1  12    19283.22    18685.45     89.51 o 
  -5   1  12     2225.37     2426.50     21.16 o 
  -3   1  12      935.90     1068.12     15.05 o 
  -1   1  12     1020.70     1010.73     15.08 o 
   1   1  12     2926.98     2845.89     25.90 o 
   3   1  12       19.65       29.33      7.72 o 
   5   1  12     1436.88     1572.89     25.97 o 
   7   1  12     2605.23     2575.89     35.21 o 
   9   1  12      221.40      143.69     25.92 o 
  11   1  12       67.35       50.29     26.31 o 
  13   1  12        1.00        6.88     28.06 o 
  15   1  12        0.12        9.47     30.56 o 
 -26   2  12        1.68      -49.02     24.51 o 
 -24   2  12        3.60      -10.58     21.31 o 
 -22   2  12       55.34       -1.08     17.38 o 
 -20   2  12     2452.45     2157.61     34.98 o 
 -18   2  12     6177.71     6162.23     50.28 o 
 -16   2  12       96.95      147.47     11.01 o 
 -14   2  12      595.75      575.47     14.30 o 
 -12   2  12      437.00      355.70     11.57 o 
 -10   2  12        0.38       43.28      6.41 o 
  -8   2  12      187.51      296.33     12.22 o 
  -6   2  12       99.99      164.07      8.15 o 
  -4   2  12     2135.21     2050.28     19.78 o 
  -2   2  12      445.80      473.78     11.96 o 
   0   2  12        0.00       14.97      6.38 o 
   2   2  12      963.53      879.77     17.95 o 
   4   2  12      240.10      295.09     15.26 o 
   6   2  12      797.63      780.00     22.88 o 
   8   2  12      820.36      826.78     24.98 o 
  10   2  12       62.65       73.98     23.12 o 
  12   2  12       86.64       86.43     27.42 o 
  14   2  12        8.57       65.37     31.89 o 
 -27   3  12      299.63      356.67     34.49 o 
 -25   3  12      320.36      320.35     30.92 o 
 -23   3  12        0.96      -14.20     20.21 o 
 -21   3  12        0.46      -27.35     19.60 o 
 -19   3  12        3.39       -3.27     12.50 o 
 -17   3  12     1171.58     1086.17     28.75 o 
 -15   3  12       35.47       98.51     10.12 o 
 -13   3  12       15.89        1.40      6.71 o 
 -11   3  12     1438.37     1434.21     16.91 o 
  -9   3  12       38.22       24.15      5.86 o 
  -7   3  12     1072.24     1104.32     16.50 o 
  -5   3  12     3779.38     3863.55     30.06 o 
  -3   3  12      767.22      612.14     13.26 o 
  -1   3  12      114.28      115.14      9.37 o 
   1   3  12      845.66      888.82     19.57 o 
   3   3  12        6.67       -3.48      9.93 o 
   5   3  12       50.92       82.62     12.83 o 
   7   3  12      224.07      229.60     17.29 o 
   9   3  12       75.40       53.60     14.22 o 
  11   3  12      888.61      811.32     35.85 o 
  13   3  12        4.51       -3.97     28.39 o 
 -26   4  12       44.69       49.20     27.35 o 
 -24   4  12       23.86       53.46     24.24 o 
 -22   4  12      769.88      634.49     35.36 o 
 -20   4  12     1031.20      948.40     30.37 o 
 -18   4  12      613.79      646.83     23.73 o 
 -16   4  12     1574.71     1438.34     31.47 o 
 -14   4  12     5707.80     5651.01     54.32 o 
 -12   4  12      899.09      783.73     23.08 o 
 -10   4  12        2.01      123.15      9.33 o 
  -8   4  12     4502.24     4858.54     40.26 o 
  -6   4  12        0.50       19.04      6.75 o 
  -4   4  12     4990.57     4888.49     41.96 o 
  -2   4  12      748.95      723.36     17.23 o 
   0   4  12     2624.96     2524.73     33.16 o 
   2   4  12     2607.70     2519.69     34.53 o 
   4   4  12     1427.00     1581.65     27.87 o 
   6   4  12      495.98      445.33     22.81 o 
   8   4  12       80.75       70.11     15.01 o 
  10   4  12      106.05      105.03     19.01 o 
  12   4  12      267.35      257.33     30.73 o 
  14   4  12      148.21      166.39     42.85 o 
 -25   5  12      125.30      147.09     39.58 o 
 -23   5  12      169.29      129.81     25.41 o 
 -21   5  12        1.49       -0.35     15.38 o 
 -19   5  12       19.25       35.26     15.53 o 
 -17   5  12      100.02      109.38     18.86 o 
 -15   5  12      332.98      765.62     29.16 o 
 -13   5  12      359.75      450.96     23.99 o 
 -11   5  12        0.01       99.37     10.45 o 
  -9   5  12      239.41      234.17     11.80 o 
  -7   5  12     2220.06     2225.44     26.06 o 
  -5   5  12      568.58      613.55     15.15 o 
  -3   5  12       56.59       68.78      9.57 o 
  -1   5  12     1429.91     1457.81     25.07 o 
   1   5  12      441.47      483.91     18.45 o 
   3   5  12      729.09      783.27     23.48 o 
   5   5  12      999.55      908.77     26.28 o 
   7   5  12        5.20       13.98     13.59 o 
   9   5  12       49.08       45.65     17.12 o 
  11   5  12       56.79       39.53     18.42 o 
  13   5  12       22.25        6.94     26.88 o 
 -24   6  12        1.04       -5.37     27.22 o 
 -22   6  12      878.14      948.34     36.19 o 
 -20   6  12       35.02       47.95     16.67 o 
 -18   6  12      119.99       69.81     17.69 o 
 -16   6  12      374.05      537.73     32.15 o 
 -14   6  12     5744.99     5497.74     57.56 o 
 -12   6  12      403.82      461.51     17.40 o 
 -10   6  12      165.84      506.64     20.24 o 
  -8   6  12        3.11       -0.36      8.17 o 
  -6   6  12       24.01       38.93      8.90 o 
  -4   6  12      241.75      333.83     13.92 o 
  -2   6  12       58.95      191.05     13.60 o 
   0   6  12     1730.55     1783.52     31.03 o 
   2   6  12     4593.25     4742.29     66.01 o 
   4   6  12       93.56       63.88     16.52 o 
   6   6  12        0.72       32.76     14.08 o 
   8   6  12      257.39      304.44     22.41 o 
  10   6  12       66.41       68.53     18.66 o 
  12   6  12      506.12      558.64     30.74 o 
 -25   7  12      112.05      151.02     32.10 o 
 -23   7  12       66.51       66.30     23.04 o 
 -21   7  12        4.36       -5.97     17.21 o 
 -19   7  12      324.28      292.91     23.91 o 
 -17   7  12     1122.32      998.40     35.65 o 
 -15   7  12      517.96      538.47     36.69 o 
 -13   7  12     4222.12     4242.31     65.09 o 
 -11   7  12      331.50      411.42     19.54 o 
  -9   7  12      859.46      761.89     20.91 o 
  -7   7  12       28.40       35.54      9.42 o 
  -5   7  12      440.22      521.83     17.37 o 
  -3   7  12       52.58       72.87     11.60 o 
  -1   7  12      495.46      555.41     19.87 o 
   1   7  12     2782.65     2535.49     41.09 o 
   3   7  12     1134.19      993.79     33.83 o 
   5   7  12       73.06       79.04     15.93 o 
   7   7  12        0.66       21.09     16.71 o 
   9   7  12       54.62       75.26     19.17 o 
  11   7  12       83.34       63.41     22.35 o 
 -22   8  12        6.69        6.65     18.47 o 
 -20   8  12       16.05       11.17     17.19 o 
 -18   8  12     1395.41     1381.49     39.97 o 
 -16   8  12      311.38      312.50     22.18 o 
 -14   8  12      244.93      279.10     20.36 o 
 -12   8  12      513.88      486.85     23.37 o 
 -10   8  12      254.70      255.01     15.87 o 
  -8   8  12     3653.05     3344.19     42.69 o 
  -6   8  12      953.31      997.08     26.28 o 
  -4   8  12     3849.34     3450.08     47.47 o 
  -2   8  12       41.20       29.73     11.98 o 
   0   8  12      762.48      588.24     30.93 o 
   2   8  12      170.14      171.27     18.07 o 
   4   8  12      260.42      261.76     20.17 o 
   6   8  12     1162.31     1238.36     51.24 o 
   8   8  12        0.32       45.39     19.10 o 
  10   8  12       28.77       87.63     22.07 o 
 -21   9  12       77.68      109.50     22.44 o 
 -19   9  12      343.81      528.00     46.56 o 
 -17   9  12      984.67      817.70     41.88 o 
 -15   9  12      371.10      415.08     25.35 o 
 -13   9  12      288.52      257.67     20.50 o 
 -11   9  12      280.89      272.35     24.62 o 
  -9   9  12     2600.85     2337.71     38.06 o 
  -7   9  12     1343.28     1275.18     29.91 o 
  -5   9  12      281.72      330.05     20.07 o 
  -3   9  12      218.12      210.82     23.28 o 
  -1   9  12       14.92       24.47     13.08 o 
   1   9  12       23.57       14.63     13.57 o 
   3   9  12      435.78      426.75     24.76 o 
   5   9  12      891.84      999.06     49.84 o 
   7   9  12     1012.52     1034.50     62.88 o 
   9   9  12       54.06       52.87     21.68 o 
 -20  10  12       29.96       63.55     21.22 o 
 -18  10  12     2289.07     2397.61     53.54 o 
 -16  10  12      577.07      578.54     30.33 o 
 -14  10  12      268.76      309.31     22.53 o 
 -12  10  12      719.72      637.86     39.71 o 
 -10  10  12       29.78       20.71     12.99 o 
  -8  10  12      502.32      450.74     22.23 o 
  -6  10  12     1610.68     1616.44     35.32 o 
  -4  10  12     1193.49     1318.34     32.88 o 
  -2  10  12       30.99       89.00     16.46 o 
   0  10  12        5.29       17.02     14.11 o 
   2  10  12      560.99      568.87     26.75 o 
   4  10  12     3330.20     3301.38     89.00 o 
   6  10  12     3177.33     2986.07     68.96 o 
   8  10  12      933.93      909.77     52.48 o 
 -19  11  12       86.66      279.13     40.34 o 
 -17  11  12       91.39      163.43     22.65 o 
 -15  11  12        0.43       22.26     16.55 o 
 -13  11  12      258.15      198.09     18.67 o 
 -11  11  12       27.04       48.01     14.43 o 
  -9  11  12      726.97      622.24     41.09 o 
  -7  11  12     3102.44     2549.06     43.02 o 
  -5  11  12     1986.78     1841.23     38.16 o 
  -3  11  12        5.34      123.66     17.42 o 
  -1  11  12       19.74       35.38     14.25 o 
   1  11  12        3.32        9.82     14.78 o 
   3  11  12      303.48      273.87     33.60 o 
   5  11  12      271.22      288.74     26.25 o 
 -16  12  12      222.14      215.77     23.36 o 
 -14  12  12      143.56      141.26     18.41 o 
 -12  12  12        3.63        2.09     14.99 o 
 -10  12  12      230.55      227.07     18.82 o 
  -8  12  12       34.19       45.93     13.98 o 
  -6  12  12       10.79        0.66     12.42 o 
  -4  12  12        2.81        4.06     14.01 o 
  -2  12  12      197.75      160.98     17.31 o 
   0  12  12        2.04       12.02     14.07 o 
   2  12  12      141.33      249.32     30.47 o 
 -11  13  12      147.26      185.99     22.06 o 
  -9  13  12      441.94      560.00     36.40 o 
  -7  13  12        6.18       29.71     16.72 o 
  -5  13  12      248.25      224.88     17.56 o 
  -3  13  12      124.66       99.06     20.85 o 
  -1  13  12        0.83       50.10     17.06 o 
 -27   1  13      230.22      403.95     42.70 o 
 -25   1  13        6.86      -37.14     21.01 o 
 -23   1  13       25.02       -8.16     15.32 o 
 -21   1  13      355.43      325.69     20.57 o 
 -19   1  13     3031.06     2645.67     34.98 o 
 -17   1  13     2913.49     2885.92     37.00 o 
 -15   1  13     2857.34     2829.38     27.78 o 
 -13   1  13      726.23      827.62     15.99 o 
 -11   1  13      774.05      702.55     12.97 o 
  -9   1  13      582.79      658.59     12.81 o 
  -7   1  13     1887.68     2085.52     19.85 o 
  -5   1  13     1985.74     2147.01     21.28 o 
  -3   1  13      103.64       74.52      7.68 o 
  -1   1  13        8.24        6.19      6.52 o 
   1   1  13      461.49      477.22     13.29 o 
   3   1  13        0.36       15.52      9.60 o 
   5   1  13     8294.13     7863.96     70.14 o 
   7   1  13     2072.39     2001.86     44.08 o 
   9   1  13      659.38      621.20     36.44 o 
  11   1  13      180.07      167.93     30.73 o 
  13   1  13      215.70      314.15     36.58 o 
 -28   2  13       25.76       30.26     31.18 o 
 -26   2  13        7.99      -49.84     24.92 o 
 -24   2  13       12.18       -6.90     20.89 o 
 -22   2  13      147.99       84.72     19.89 o 
 -20   2  13      453.47      528.26     23.36 o 
 -18   2  13     6185.28     6186.11     59.34 o 
 -16   2  13        4.61       13.58      9.35 o 
 -14   2  13       77.87      115.10      9.53 o 
 -12   2  13      135.06      123.69      9.02 o 
 -10   2  13       17.44       -4.29      5.88 o 
  -8   2  13     2538.40     2505.47     23.19 o 
  -6   2  13     2197.66     2106.52     21.39 o 
  -4   2  13       16.53       21.49      6.56 o 
  -2   2  13      376.08      381.31     11.35 o 
   0   2  13      401.73      442.61     13.43 o 
   2   2  13      261.50      231.51     14.38 o 
   4   2  13       84.09      107.84     14.85 o 
   6   2  13      659.14      695.56     22.33 o 
   8   2  13      253.88      352.26     21.76 o 
  10   2  13       73.79       42.40     26.83 o 
  12   2  13        0.78      -18.27     29.96 o 
  14   2  13        4.58      -44.49     30.36 o 
 -27   3  13       28.46      123.63     29.15 o 
 -25   3  13        2.02       -7.44     22.46 o 
 -23   3  13       24.39       -3.10     20.64 o 
 -21   3  13      647.30      758.32     31.99 o 
 -19   3  13       96.08       54.73     13.81 o 
 -17   3  13     1042.66      993.18     24.20 o 
 -15   3  13        5.18       32.28     10.26 o 
 -13   3  13      501.23      542.95     14.48 o 
 -11   3  13        3.11       15.81      7.12 o 
  -9   3  13     1108.50     1088.74     16.45 o 
  -7   3  13     8496.21     8069.99     51.34 o 
  -5   3  13     1319.48     1321.32     19.24 o 
  -3   3  13      837.67      825.83     16.43 o 
  -1   3  13        0.46       13.35      8.55 o 
   1   3  13      435.24      390.81     21.45 o 
   3   3  13      327.64      371.74     17.83 o 
   5   3  13      101.85       90.45     13.83 o 
   7   3  13      464.15      493.10     21.28 o 
   9   3  13      204.43      170.36     19.79 o 
  11   3  13       81.95       67.81     26.80 o 
  13   3  13       12.04        3.83     30.18 o 
 -26   4  13      798.58      980.94     69.20 o 
 -24   4  13       55.99       11.73     23.37 o 
 -22   4  13        9.16        3.15     21.28 o 
 -20   4  13      329.75      274.99     21.95 o 
 -18   4  13     1603.68     1551.65     35.80 o 
 -16   4  13    10423.71    10438.30    117.68 o 
 -14   4  13     6921.48     6872.34     64.65 o 
 -12   4  13        6.86        7.83      8.64 o 
 -10   4  13     1043.28      950.98     18.17 o 
  -8   4  13      480.15      507.33     15.17 o 
  -6   4  13       30.93       41.67      8.32 o 
  -4   4  13     4082.78     3987.32     44.28 o 
  -2   4  13     1094.76     1106.87     21.99 o 
   0   4  13     5742.69     5599.41     56.76 o 
   2   4  13      919.08     1037.10     24.90 o 
   4   4  13      833.03      884.16     24.29 o 
   6   4  13      176.66      114.08     16.65 o 
   8   4  13        2.75        2.49     12.30 o 
  10   4  13      155.15      154.72     25.59 o 
  12   4  13      840.71      959.40     72.02 o 
 -25   5  13       67.57      -13.34     29.66 o 
 -23   5  13      131.06      107.26     26.04 o 
 -21   5  13      136.85      160.29     20.40 o 
 -19   5  13       68.47       77.72     18.35 o 
 -17   5  13     4197.07     4174.47     54.75 o 
 -15   5  13    13830.29    13507.65    129.71 o 
 -13   5  13     6616.29     6631.88     66.30 o 
 -11   5  13     2812.51     2950.34     34.53 o 
  -9   5  13       60.61       81.32      9.70 o 
  -7   5  13       81.30       71.78     10.04 o 
  -5   5  13        4.91       12.27      8.19 o 
  -3   5  13     4893.66     4903.00     48.34 o 
  -1   5  13     1026.23      929.72     27.53 o 
   1   5  13     5657.91     5281.68     53.43 o 
   3   5  13      218.72      268.75     19.83 o 
   5   5  13      130.11      117.61     16.74 o 
   7   5  13      144.36       90.08     16.87 o 
   9   5  13      161.50      204.06     21.88 o 
  11   5  13       83.36       25.05     22.15 o 
 -24   6  13       30.71       20.71     26.92 o 
 -22   6  13       20.57        5.00     20.25 o 
 -20   6  13      294.95      344.50     27.40 o 
 -18   6  13       12.29        7.31     16.97 o 
 -16   6  13     3143.31     3071.71     68.36 o 
 -14   6  13     3666.75     3694.61     43.17 o 
 -12   6  13        3.00        5.52     10.52 o 
 -10   6  13     1563.55     1406.67     25.31 o 
  -8   6  13       93.64      146.36     13.29 o 
  -6   6  13      723.77      626.42     18.28 o 
  -4   6  13     1920.90     1857.86     30.86 o 
  -2   6  13     5170.12     4902.84     52.16 o 
   0   6  13     8481.45     7555.67     69.57 o 
   2   6  13      837.24      719.06     27.28 o 
   4   6  13      283.06      344.69     21.02 o 
   6   6  13      379.99      361.55     21.02 o 
   8   6  13      771.54      846.68     31.38 o 
  10   6  13      447.54      501.75     28.78 o 
  12   6  13      915.16     1022.22     46.53 o 
 -25   7  13       59.51       46.82     28.17 o 
 -23   7  13        4.58        5.88     20.91 o 
 -21   7  13       89.91       53.18     19.34 o 
 -19   7  13        6.11        2.59     16.35 o 
 -17   7  13      217.23      227.52     21.44 o 
 -15   7  13      195.83      185.56     18.56 o 
 -13   7  13     1344.72     1342.36     27.61 o 
 -11   7  13        5.70       26.05     10.59 o 
  -9   7  13      815.07      998.36     22.83 o 
  -7   7  13     1758.80     1642.18     29.33 o 
  -5   7  13      441.24      575.51     19.76 o 
  -3   7  13     2332.70     2229.78     40.21 o 
  -1   7  13      537.78      544.62     22.91 o 
   1   7  13      289.31      298.69     19.61 o 
   3   7  13      104.99      122.91     16.76 o 
   5   7  13      127.58      162.23     18.14 o 
   7   7  13        9.40       37.68     17.63 o 
   9   7  13      365.10      467.15     29.25 o 
  11   7  13       56.39      144.23     23.90 o 
 -22   8  13      100.07       84.07     22.28 o 
 -20   8  13        0.07       34.27     18.16 o 
 -18   8  13      243.30      327.68     25.07 o 
 -16   8  13        0.24       25.29     15.40 o 
 -14   8  13        1.55        6.22     13.69 o 
 -12   8  13        1.17       31.35     13.15 o 
 -10   8  13       16.11       24.71     12.40 o 
  -8   8  13     2043.53     1899.26     36.82 o 
  -6   8  13      371.05      344.54     27.57 o 
  -4   8  13     2279.75     2292.78     41.49 o 
  -2   8  13       65.42       49.28     17.74 o 
   0   8  13       93.52      123.07     24.76 o 
   2   8  13      146.24      154.91     21.43 o 
   4   8  13      235.91      249.59     21.24 o 
   6   8  13       81.23      102.33     19.22 o 
   8   8  13      212.89      167.10     22.76 o 
  10   8  13      304.77      372.23     29.69 o 
 -21   9  13      286.23      387.75     45.02 o 
 -19   9  13      617.25      756.96     35.81 o 
 -17   9  13      975.10     1107.05     38.29 o 
 -15   9  13        0.04       64.25     17.17 o 
 -13   9  13        6.02       32.78     15.45 o 
 -11   9  13     2064.80     2034.65     39.54 o 
  -9   9  13      175.05      151.22     16.53 o 
  -7   9  13      884.69      766.50     25.80 o 
  -5   9  13     1362.46     1237.36     32.17 o 
  -3   9  13      725.28      745.66     31.33 o 
  -1   9  13       91.03       71.32     19.80 o 
   1   9  13        3.97       14.93     14.96 o 
   3   9  13      828.74      826.79     28.92 o 
   5   9  13     1349.68     1517.75     50.66 o 
   7   9  13      710.58      844.33     36.71 o 
 -20  10  13       83.56       76.10     23.10 o 
 -18  10  13      689.61      683.21     50.62 o 
 -16  10  13      892.10      961.62     49.82 o 
 -14  10  13      342.75      347.49     24.00 o 
 -12  10  13      197.79      231.66     19.64 o 
 -10  10  13      416.41      498.26     31.33 o 
  -8  10  13      637.02      619.62     25.47 o 
  -6  10  13     1100.21      928.10     33.25 o 
  -4  10  13     2593.58     2495.77     60.97 o 
  -2  10  13        3.31       11.44     14.98 o 
   0  10  13       77.32       54.07     15.92 o 
   2  10  13      295.99      337.76     25.16 o 
   4  10  13       26.70      198.14     22.78 o 
   6  10  13      154.07      319.46     26.43 o 
 -17  11  13      473.92      430.70     28.96 o 
 -15  11  13        2.83        7.74     16.59 o 
 -13  11  13       41.98       64.21     22.62 o 
 -11  11  13       13.28        3.27     13.52 o 
  -9  11  13       17.07       51.01     14.90 o 
  -7  11  13       80.93      248.82     26.02 o 
  -5  11  13       19.22       97.39     16.48 o 
  -3  11  13      297.61      279.32     22.46 o 
  -1  11  13        2.38       26.00     16.10 o 
   1  11  13       55.90       55.99     15.39 o 
   3  11  13       37.91      118.62     20.17 o 
 -14  12  13       41.39       23.01     15.47 o 
 -12  12  13        3.23        4.08     16.40 o 
 -10  12  13       25.27       95.42     16.23 o 
  -8  12  13       59.22       70.25     15.33 o 
  -6  12  13        9.30       17.29     13.72 o 
  -4  12  13       15.62       22.11     15.11 o 
  -2  12  13      284.74      241.20     31.58 o 
   0  12  13       63.21       80.20     19.92 o 
  -9  13  13      122.73      121.78     19.83 o 
  -7  13  13       77.51       96.87     15.81 o 
  -5  13  13       60.10       52.29     15.68 o 
 -28   0  14       67.51       26.60     47.09 o 
 -26   0  14      102.00       54.07     37.12 o 
 -24   0  14      575.00      486.04     50.65 o 
 -22   0  14      763.89      704.06     38.67 o 
 -20   0  14     1488.19     1720.95     40.44 o 
 -18   0  14    16970.28    16129.73    154.93 o 
 -16   0  14     5554.16     5461.79     64.72 o 
 -14   0  14       44.80       63.52     12.92 o 
 -12   0  14     1293.22     1160.28     22.86 o 
 -10   0  14      484.73      437.69     17.65 o 
  -8   0  14      375.15      304.12     15.93 o 
  -6   0  14      190.59      423.22     16.46 o 
  -4   0  14     1193.79     1203.39     23.35 o 
  -2   0  14      848.49      853.51     21.88 o 
   0   0  14      186.38      185.68     14.71 o 
   2   0  14     1715.52     1662.31     34.02 o 
   4   0  14      352.07      389.07     44.96 o 
   6   0  14     2846.97     2698.96     73.01 o 
   8   0  14        9.82       47.15     38.09 o 
  10   0  14      169.28      161.93     45.67 o 
  12   0  14       18.26      -13.90     42.48 o 
 -27   1  14        0.10       -2.10     33.71 o 
 -25   1  14       34.11      -40.91     21.72 o 
 -23   1  14      123.37      110.36     18.59 o 
 -21   1  14     1236.95     1115.33     31.15 o 
 -19   1  14      587.08      762.43     23.69 o 
 -17   1  14      137.51      105.56     13.20 o 
 -15   1  14       92.56       72.64      9.79 o 
 -13   1  14     1227.58     1142.39     17.90 o 
 -11   1  14     1554.79     1632.12     19.10 o 
  -9   1  14     1965.46     1986.27     20.28 o 
  -7   1  14    12341.29    11742.13     89.13 o 
  -5   1  14       19.81       38.07      6.18 o 
  -3   1  14      591.42      585.47     14.53 o 
  -1   1  14        3.46        3.97      7.33 o 
   1   1  14     1022.04     1023.94     19.77 o 
   3   1  14       43.07        2.40     18.95 o 
   5   1  14     4053.28     3801.51     51.07 o 
   7   1  14      435.91      610.24     35.73 o 
   9   1  14       16.15        0.20     25.61 o 
  11   1  14      838.50      914.51     45.39 o 
  13   1  14       20.01       49.84     32.47 o 
 -28   2  14        7.91       -6.03     31.15 o 
 -26   2  14       91.48       90.75     28.01 o 
 -24   2  14       71.32       88.78     24.49 o 
 -22   2  14      247.76      199.75     23.00 o 
 -20   2  14        2.10       35.34     18.28 o 
 -18   2  14     3802.20     3689.33     52.54 o 
 -16   2  14      597.72      636.08     17.70 o 
 -14   2  14     1489.30     1454.07     20.70 o 
 -12   2  14      103.66      117.89      8.97 o 
 -10   2  14      269.81      229.16     10.63 o 
  -8   2  14      145.65      266.07     10.84 o 
  -6   2  14      320.68      349.05     11.71 o 
  -4   2  14      358.70      326.24     12.10 o 
  -2   2  14       59.64       48.16      8.32 o 
   0   2  14       64.74       60.92     11.14 o 
   2   2  14     1953.61     1781.53     28.97 o 
   4   2  14      459.81      463.24     20.66 o 
   6   2  14      327.80      301.26     20.98 o 
   8   2  14       58.25       74.63     26.76 o 
  10   2  14      151.06      166.74     30.94 o 
  12   2  14       60.52       42.56     29.02 o 
 -27   3  14        3.30      -23.82     25.67 o 
 -25   3  14       86.16       70.87     24.66 o 
 -23   3  14       64.62       53.23     22.66 o 
 -21   3  14      224.59      239.64     24.26 o 
 -19   3  14     1940.57     1863.39     44.66 o 
 -17   3  14       45.52       45.84     13.19 o 
 -15   3  14        1.45        2.64     10.86 o 
 -13   3  14      337.13      346.21     14.13 o 
 -11   3  14      426.46      437.03     13.13 o 
  -9   3  14       10.01       14.26      7.48 o 
  -7   3  14      758.90      854.55     16.25 o 
  -5   3  14      494.07      530.70     18.07 o 
  -3   3  14     1509.87     1418.02     25.05 o 
  -1   3  14        8.35       46.73      9.61 o 
   1   3  14     1000.65      884.30     24.10 o 
   3   3  14     1909.84     1957.98     31.15 o 
   5   3  14      101.28       70.85     14.98 o 
   7   3  14        3.00        6.46     14.49 o 
   9   3  14      141.40       92.70     26.39 o 
  11   3  14       25.12       45.97     30.52 o 
 -26   4  14       98.81      126.50     28.81 o 
 -24   4  14       14.17       10.92     23.37 o 
 -22   4  14       31.11       15.91     21.87 o 
 -20   4  14       31.36        1.22     15.84 o 
 -18   4  14       27.49       43.69     13.21 o 
 -16   4  14     2208.36     1939.53     32.16 o 
 -14   4  14     1877.62     1853.28     30.17 o 
 -12   4  14      170.92      127.77     13.03 o 
 -10   4  14     1546.98     1589.91     24.69 o 
  -8   4  14      396.91      398.34     13.94 o 
  -6   4  14     3234.25     2924.01     30.36 o 
  -4   4  14       61.50       43.80     10.38 o 
  -2   4  14      344.88      315.81     15.94 o 
   0   4  14      417.99      463.35     20.89 o 
   2   4  14     2579.27     2373.67     35.74 o 
   4   4  14        6.83        2.53     14.75 o 
   6   4  14       40.76       54.95     17.33 o 
   8   4  14       46.57       19.55     18.18 o 
  10   4  14      295.18      351.87     37.30 o 
  12   4  14       31.49       50.77     37.62 o 
 -25   5  14       19.20        4.08     26.55 o 
 -23   5  14        4.95       -5.94     22.07 o 
 -21   5  14       41.31       23.77     18.83 o 
 -19   5  14        0.14      -16.56     14.32 o 
 -17   5  14        1.23       17.25     11.76 o 
 -15   5  14     1926.83     1655.78     33.68 o 
 -13   5  14       88.63      211.78     14.74 o 
 -11   5  14      147.04      136.08     12.94 o 
  -9   5  14        0.48       12.71      9.38 o 
  -7   5  14      119.03       87.00     11.33 o 
  -5   5  14      442.59      506.69     19.51 o 
  -3   5  14      655.31      736.38     21.78 o 
  -1   5  14        2.22       -8.13     14.95 o 
   1   5  14      116.59      288.01     17.42 o 
   3   5  14      195.36      245.59     21.86 o 
   5   5  14      255.76      253.83     21.96 o 
   7   5  14       21.81       27.91     16.24 o 
   9   5  14      108.68      130.64     24.15 o 
  11   5  14       44.20       35.14     23.84 o 
 -24   6  14        0.24      -24.91     24.77 o 
 -22   6  14      127.82       43.25     21.34 o 
 -20   6  14       27.93        9.03     15.07 o 
 -18   6  14       68.70       53.43     17.47 o 
 -16   6  14      584.97      693.53     30.24 o 
 -14   6  14     1930.75     2022.60     36.56 o 
 -12   6  14      266.51      282.19     18.47 o 
 -10   6  14      245.38      226.11     14.81 o 
  -8   6  14      149.25      190.15     14.52 o 
  -6   6  14        0.53      -11.76     12.31 o 
  -4   6  14      271.18      309.37     18.72 o 
  -2   6  14        3.59       25.93     16.05 o 
   0   6  14     1340.41     1407.79     29.05 o 
   2   6  14       10.18        9.88     14.17 o 
   4   6  14       24.03       13.94     16.58 o 
   6   6  14      244.15      267.26     20.47 o 
   8   6  14       59.01       92.14     19.30 o 
  10   6  14        0.66       20.25     19.82 o 
 -23   7  14       17.34        5.59     21.60 o 
 -21   7  14        4.11        8.76     18.10 o 
 -19   7  14      113.53       78.45     18.15 o 
 -17   7  14       50.17       75.31     16.78 o 
 -15   7  14      206.54      197.68     18.77 o 
 -13   7  14      590.00      642.91     23.01 o 
 -11   7  14      845.82      815.54     22.91 o 
  -9   7  14     1772.03     1531.58     29.73 o 
  -7   7  14      366.41      433.94     20.36 o 
  -5   7  14      185.43      167.22     15.87 o 
  -3   7  14       23.76       11.22     12.24 o 
  -1   7  14       19.67       53.31     17.51 o 
   1   7  14      123.06      160.62     21.17 o 
   3   7  14      125.84      112.91     25.86 o 
   5   7  14        1.65       22.81     14.44 o 
   7   7  14        2.39       15.83     17.16 o 
   9   7  14      151.48      144.96     22.59 o 
 -22   8  14      141.11      152.82     23.82 o 
 -20   8  14      204.59      224.27     23.54 o 
 -18   8  14      241.76      207.26     24.59 o 
 -16   8  14      971.53      907.74     39.29 o 
 -14   8  14       48.46       35.55     15.90 o 
 -12   8  14       51.22       73.32     15.56 o 
 -10   8  14       16.09       11.33     13.12 o 
  -8   8  14     1282.83     1281.01     31.78 o 
  -6   8  14      825.71      804.02     31.98 o 
  -4   8  14     1191.23     1120.72     35.14 o 
  -2   8  14     2135.52     1894.34     43.73 o 
   0   8  14       76.30       67.49     18.35 o 
   2   8  14       52.71       25.44     17.77 o 
   4   8  14        7.98       22.38     16.01 o 
   6   8  14      236.86      282.06     24.29 o 
   8   8  14       50.02       81.57     23.68 o 
 -21   9  14       14.90       61.74     20.45 o 
 -19   9  14      788.73      900.05     52.45 o 
 -17   9  14       15.57       59.28     20.30 o 
 -15   9  14      950.45      764.69     59.88 o 
 -13   9  14      749.87      763.50     31.17 o 
 -11   9  14     2286.07     2192.30     41.90 o 
  -9   9  14       15.36       58.78     15.60 o 
  -7   9  14     2593.58     2451.48     43.84 o 
  -5   9  14      771.35      854.43     31.59 o 
  -3   9  14      330.30      503.51     27.59 o 
  -1   9  14      273.62      313.58     24.60 o 
   1   9  14       86.19       91.05     20.39 o 
   3   9  14       15.59       53.19     16.83 o 
   5   9  14      236.92      197.33     23.39 o 
   7   9  14       52.85       83.51     22.15 o 
 -20  10  14      463.64      474.64     32.79 o 
 -18  10  14      583.65      574.61     49.32 o 
 -16  10  14       14.47      101.53     21.80 o 
 -14  10  14      154.25      146.91     19.11 o 
 -12  10  14      267.27      293.99     21.66 o 
 -10  10  14      371.74      435.05     28.08 o 
  -8  10  14       27.73       47.37     15.66 o 
  -6  10  14      122.89      182.01     26.98 o 
  -4  10  14        0.88      155.35     19.87 o 
  -2  10  14       99.50       81.16     18.66 o 
   0  10  14      130.50      141.54     21.40 o 
   2  10  14      628.31      617.31     28.11 o 
   4  10  14      493.54      388.13     28.00 o 
 -17  11  14       41.44       34.66     27.66 o 
 -15  11  14       54.02       13.70     16.11 o 
 -13  11  14        2.93        7.08     15.35 o 
 -11  11  14        0.02      -13.41     14.47 o 
  -9  11  14     1397.64     1200.82     32.96 o 
  -7  11  14     2247.41     1939.30     46.61 o 
  -5  11  14       85.70       88.61     26.42 o 
  -3  11  14      216.58      208.78     21.45 o 
  -1  11  14       39.90       47.97     17.87 o 
   1  11  14       61.47       88.37     19.01 o 
   3  11  14      808.63      777.37     43.81 o 
 -14  12  14        4.38        5.97     15.37 o 
 -12  12  14      137.86      108.01     17.22 o 
 -10  12  14      363.33      422.70     30.00 o 
  -8  12  14        1.52       30.87     15.04 o 
  -6  12  14        0.18       14.13     15.02 o 
  -4  12  14       12.14       50.51     17.13 o 
  -2  12  14       39.13       90.03     17.30 o 
   0  12  14      239.78      266.18     28.72 o 
 -27   1  15        2.01       -5.28     34.06 o 
 -25   1  15       51.84       21.29     26.09 o 
 -23   1  15      145.86      104.47     21.34 o 
 -21   1  15     1463.63     1347.14     36.61 o 
 -19   1  15     1153.72     1150.41     28.25 o 
 -17   1  15      883.55      839.63     23.34 o 
 -15   1  15      222.78      234.65     13.69 o 
 -13   1  15     1050.81     1043.65     17.70 o 
 -11   1  15        3.94       12.58      7.24 o 
  -9   1  15     1971.50     2023.67     22.36 o 
  -7   1  15     1170.63     1207.38     18.64 o 
  -5   1  15      789.58      680.73     16.26 o 
  -3   1  15      105.48       87.52      9.58 o 
  -1   1  15      128.01      135.29     12.20 o 
   1   1  15        7.07      -20.01     13.45 o 
   3   1  15      709.76      678.00     29.14 o 
   5   1  15     1356.12     1274.64     41.76 o 
   7   1  15      162.50      123.14     28.59 o 
   9   1  15      407.80      430.30     37.93 o 
  11   1  15       37.77       39.84     32.42 o 
 -26   2  15       16.16       23.02     25.46 o 
 -24   2  15       69.23       30.16     20.86 o 
 -22   2  15        7.34       34.65     18.85 o 
 -20   2  15       35.58       30.48     18.41 o 
 -18   2  15      943.26      930.28     31.74 o 
 -16   2  15      286.09      249.00     14.15 o 
 -14   2  15     1086.94     1150.93     21.93 o 
 -12   2  15      163.75      196.76     10.84 o 
 -10   2  15        5.16        4.07      7.74 o 
  -8   2  15      158.05      206.84     10.74 o 
  -6   2  15     3434.20     3360.34     29.85 o 
  -4   2  15       70.30       69.63      9.28 o 
  -2   2  15     2191.60     2166.81     30.09 o 
   0   2  15     1142.73     1077.52     26.45 o 
   2   2  15     1989.21     1818.28     31.63 o 
   4   2  15      188.46      139.40     17.73 o 
   6   2  15      543.45      693.95     33.49 o 
   8   2  15      999.24      943.23     41.75 o 
  10   2  15        4.68      -38.93     26.61 o 
 -27   3  15        6.25      -11.56     25.92 o 
 -25   3  15       23.97       -0.51     22.58 o 
 -23   3  15       61.94       47.55     21.97 o 
 -21   3  15      253.91      260.06     24.42 o 
 -19   3  15     1951.53     1751.72     38.67 o 
 -17   3  15      446.34      524.53     21.39 o 
 -15   3  15      380.47      398.61     19.09 o 
 -13   3  15      186.02      210.90     13.87 o 
 -11   3  15       48.14       56.07     11.20 o 
  -9   3  15      968.52     1080.49     19.70 o 
  -7   3  15        3.29       30.40      9.36 o 
  -5   3  15      492.09      499.66     18.28 o 
  -3   3  15      624.90      662.51     24.19 o 
  -1   3  15     2147.97     1999.43     31.50 o 
   1   3  15       11.10       59.57     13.05 o 
   3   3  15      715.98      693.81     24.38 o 
   5   3  15       44.61       33.90     15.44 o 
   7   3  15       25.99       37.09     18.04 o 
   9   3  15      131.96      175.69     33.06 o 
  11   3  15      161.16      266.59     37.10 o 
 -26   4  15        2.09      -14.08     30.85 o 
 -24   4  15      546.15      540.10     35.88 o 
 -22   4  15     1070.41      999.29     36.48 o 
 -20   4  15      212.69      174.00     25.03 o 
 -18   4  15       46.29       34.16     13.89 o 
 -16   4  15      396.85      411.39     21.89 o 
 -14   4  15       48.47       28.38     12.42 o 
 -12   4  15      892.98      911.99     23.07 o 
 -10   4  15       12.01       23.72     10.57 o 
  -8   4  15      136.81      137.98     13.81 o 
  -6   4  15       17.15       66.86     11.63 o 
  -4   4  15     2238.09     2105.32     30.60 o 
  -2   4  15      140.27      232.70     15.69 o 
   0   4  15     1957.48     1822.85     33.92 o 
   2   4  15      105.04      137.26     15.02 o 
   4   4  15       16.24       36.42     16.11 o 
   6   4  15        1.32        6.02     14.75 o 
   8   4  15        7.05       36.85     17.30 o 
  10   4  15       50.14       48.87     31.18 o 
 -25   5  15      663.42      756.31     56.00 o 
 -23   5  15        2.11       -8.37     22.20 o 
 -21   5  15      116.71      152.67     22.95 o 
 -19   5  15      939.79      886.17     31.01 o 
 -17   5  15      911.96      949.25     25.16 o 
 -15   5  15     1798.47     1750.26     32.26 o 
 -13   5  15     1005.16      908.61     22.90 o 
 -11   5  15        0.24        0.94     10.01 o 
  -9   5  15      269.99      191.72     16.60 o 
  -7   5  15        6.34       -2.14     11.44 o 
  -5   5  15      479.39      481.70     23.04 o 
  -3   5  15     3916.46     3878.07     46.52 o 
  -1   5  15     5371.68     5057.47     56.34 o 
   1   5  15      826.59      772.17     23.68 o 
   3   5  15       71.16       56.63     16.87 o 
   5   5  15      636.32      668.22     46.26 o 
   7   5  15        0.47        3.29     16.44 o 
   9   5  15       12.73       28.97     23.37 o 
 -24   6  15       22.04       -6.68     26.32 o 
 -22   6  15       22.75       23.49     21.49 o 
 -20   6  15       59.88      109.61     19.16 o 
 -18   6  15      300.38      220.24     21.49 o 
 -16   6  15     1496.63     1348.24     33.03 o 
 -14   6  15      195.48      233.49     17.85 o 
 -12   6  15     1727.01     1624.67     34.07 o 
 -10   6  15      136.31      170.39     22.34 o 
  -8   6  15     1993.46     1932.15     33.77 o 
  -6   6  15       99.56      124.57     16.47 o 
  -4   6  15      589.08      718.08     28.93 o 
  -2   6  15     1235.14     1099.26     30.30 o 
   0   6  15      115.91      103.31     19.18 o 
   2   6  15     1698.58     1438.19     36.24 o 
   4   6  15       67.93       31.28     18.03 o 
   6   6  15      264.81      226.36     21.49 o 
   8   6  15      119.15      150.41     24.36 o 
 -23   7  15       43.29       60.18     24.22 o 
 -21   7  15       39.10       64.09     20.15 o 
 -19   7  15      177.40      101.72     18.91 o 
 -17   7  15      371.67      479.50     27.60 o 
 -15   7  15      148.72      187.87     19.54 o 
 -13   7  15     1022.75      989.63     26.89 o 
 -11   7  15      282.02      342.68     21.81 o 
  -9   7  15      414.19      492.97     21.23 o 
  -7   7  15       30.48       24.75     12.94 o 
  -5   7  15      263.53      304.61     21.08 o 
  -3   7  15      177.20      229.15     21.73 o 
  -1   7  15      375.52      360.96     25.82 o 
   1   7  15      180.10      163.79     22.44 o 
   3   7  15      118.36      126.21     20.13 o 
   5   7  15       76.95       65.18     17.91 o 
   7   7  15       24.05       67.11     22.20 o 
 -22   8  15       33.17       53.25     21.63 o 
 -20   8  15       25.01       17.24     17.53 o 
 -18   8  15        0.70       11.54     16.88 o 
 -16   8  15        0.06      184.48     20.98 o 
 -14   8  15       40.00       50.16     15.65 o 
 -12   8  15      972.13      926.01     31.07 o 
 -10   8  15        7.05       17.07     13.62 o 
  -8   8  15      137.25      222.45     17.80 o 
  -6   8  15      579.64      685.02     24.90 o 
  -4   8  15        0.37      149.74     19.90 o 
  -2   8  15      119.36      202.03     22.46 o 
   0   8  15       22.20        4.63     16.98 o 
   2   8  15        5.96        8.08     18.65 o 
   4   8  15       96.50       92.76     20.78 o 
   6   8  15        6.45       21.72     23.09 o 
 -21   9  15      116.46      241.23     26.34 o 
 -19   9  15       20.40      155.74     22.73 o 
 -17   9  15       44.49       11.62     17.18 o 
 -15   9  15        8.92       61.25     17.13 o 
 -13   9  15       58.10       60.24     18.11 o 
 -11   9  15      186.90      173.88     20.26 o 
  -9   9  15      255.28      234.81     20.65 o 
  -7   9  15      518.66      497.55     32.15 o 
  -5   9  15      343.11      350.44     24.55 o 
  -3   9  15     1025.56      950.93     53.88 o 
  -1   9  15     2027.29     1873.93     51.75 o 
   1   9  15       64.12       85.00     20.51 o 
   3   9  15      228.92      200.23     24.16 o 
   5   9  15      111.09      145.17     25.51 o 
 -20  10  15        0.61       65.31     24.41 o 
 -18  10  15        9.01       66.62     20.06 o 
 -16  10  15      856.69      810.09     37.87 o 
 -14  10  15       12.57       66.01     17.55 o 
 -12  10  15      425.82      477.96     34.41 o 
 -10  10  15      164.53      186.87     21.64 o 
  -8  10  15      108.93      126.42     18.22 o 
  -6  10  15     1097.21     1076.92     33.45 o 
  -4  10  15      351.90      305.67     24.66 o 
  -2  10  15        0.28       -1.12     17.23 o 
   0  10  15       79.65       81.22     35.99 o 
   2  10  15       35.92       79.62     19.89 o 
   4  10  15      383.26      523.54     38.55 o 
 -17  11  15      308.37      348.18     26.77 o 
 -15  11  15        3.54        6.98     15.94 o 
 -13  11  15      168.63      122.50     22.84 o 
 -11  11  15      155.88      108.49     18.23 o 
  -9  11  15      297.66      247.25     29.96 o 
  -7  11  15      266.16      267.78     21.33 o 
  -5  11  15      100.60       74.87     18.50 o 
  -3  11  15       36.77      102.44     20.35 o 
  -1  11  15       45.95       85.75     20.03 o 
   1  11  15      184.97      163.23     22.03 o 
 -12  12  15       59.47       73.89     18.43 o 
 -10  12  15       72.53       49.04     17.79 o 
  -8  12  15       23.92       69.71     17.34 o 
  -6  12  15        5.35       18.60     17.79 o 
  -4  12  15      249.91      265.17     24.02 o 
 -28   0  16      118.99      130.51     84.82 o 
 -26   0  16      437.42      471.68     92.13 o 
 -24   0  16     1201.89     1538.74     60.65 o 
 -22   0  16       14.82       25.42     21.60 o 
 -20   0  16     1093.76      914.92     35.77 o 
 -18   0  16     4714.94     4689.63     66.91 o 
 -16   0  16     7485.41     7436.49     85.00 o 
 -14   0  16       62.50       65.07     16.29 o 
 -12   0  16     1628.39     1530.49     35.04 o 
 -10   0  16     2027.65     1977.63     34.70 o 
  -8   0  16     4231.43     4364.27     49.31 o 
  -6   0  16     7218.12     6816.70     65.39 o 
  -4   0  16     2251.00     2227.84     40.16 o 
  -2   0  16     2283.41     1855.50     44.64 o 
   0   0  16     4216.78     3977.96     65.65 o 
   2   0  16      532.86      480.79     43.57 o 
   4   0  16      762.60      553.05     59.67 o 
   6   0  16      340.63      422.95     50.59 o 
   8   0  16     8519.06     8705.88    200.42 o 
  10   0  16       72.69       63.11     45.63 o 
 -27   1  16       87.63       49.53     33.28 o 
 -25   1  16      886.89      959.48     42.18 o 
 -23   1  16     1985.19     2071.22     46.70 o 
 -21   1  16       20.44       38.68     17.19 o 
 -19   1  16      657.04      682.34     23.46 o 
 -17   1  16      322.68      393.90     23.46 o 
 -15   1  16      580.14      593.45     19.13 o 
 -13   1  16     1294.95     1247.16     21.38 o 
 -11   1  16      147.15      163.75     11.60 o 
  -9   1  16      309.50      313.51     14.90 o 
  -7   1  16     2517.09     2378.16     29.32 o 
  -5   1  16      667.08      711.05     17.46 o 
  -3   1  16      510.58      535.50     18.02 o 
  -1   1  16     2053.14     1879.28     33.19 o 
   1   1  16      723.65      670.94     28.42 o 
   3   1  16        1.25      -37.92     18.96 o 
   5   1  16      177.55      208.75     29.45 o 
   7   1  16     2544.83     2578.45     59.82 o 
   9   1  16     1097.38     1271.00     48.99 o 
  11   1  16       47.46       45.67     34.98 o 
 -26   2  16      419.54      458.18     34.67 o 
 -24   2  16      186.08      231.41     26.67 o 
 -22   2  16       67.41       71.09     21.88 o 
 -20   2  16        7.81        2.66     17.71 o 
 -18   2  16      312.39      334.45     23.29 o 
 -16   2  16     1121.55     1064.59     29.52 o 
 -14   2  16      657.88      742.74     19.01 o 
 -12   2  16     1141.42     1055.59     21.12 o 
 -10   2  16      780.91      692.03     26.22 o 
  -8   2  16       14.43       28.80      9.61 o 
  -6   2  16       58.59      125.55     11.04 o 
  -4   2  16     1103.49     1090.26     24.33 o 
  -2   2  16        1.34      -26.45     18.01 o 
   0   2  16       48.85       38.02     15.01 o 
   2   2  16      254.87      222.90     18.42 o 
   4   2  16        9.40      -13.76     18.03 o 
   6   2  16      110.25      168.01     28.79 o 
   8   2  16        1.61       56.92     29.29 o 
  10   2  16       14.61       36.23     31.46 o 
 -27   3  16       84.99       78.73     29.42 o 
 -25   3  16       32.97       13.26     25.59 o 
 -23   3  16      834.28     1062.96     37.15 o 
 -21   3  16       67.97       48.14     19.80 o 
 -19   3  16       12.13       52.28     18.70 o 
 -17   3  16      552.79      508.67     23.71 o 
 -15   3  16     1283.08     1202.90     26.51 o 
 -13   3  16     1281.75     1371.92     28.01 o 
 -11   3  16     1733.73     1658.21     29.34 o 
  -9   3  16     1038.60     1072.44     22.68 o 
  -7   3  16      136.82      145.98     14.82 o 
  -5   3  16       95.38      120.45     15.16 o 
  -3   3  16     1032.91      960.08     26.59 o 
  -1   3  16      447.82      483.90     22.93 o 
   1   3  16        2.42        6.73     12.89 o 
   3   3  16        5.70       -3.28     12.82 o 
   5   3  16      318.43      306.02     22.29 o 
   7   3  16       30.74       26.68     25.69 o 
   9   3  16       32.05       19.44     34.44 o 
 -26   4  16       12.52       21.28     25.73 o 
 -24   4  16      336.04      537.61     36.65 o 
 -22   4  16       31.60       23.89     21.16 o 
 -20   4  16      675.26      743.01     33.44 o 
 -18   4  16      462.48      456.38     25.84 o 
 -16   4  16      705.32      580.81     25.26 o 
 -14   4  16      494.00      511.25     22.13 o 
 -12   4  16     1075.80     1131.29     27.13 o 
 -10   4  16       19.56       10.82     10.75 o 
  -8   4  16        5.18       -0.28     11.09 o 
  -6   4  16     1484.62     1433.91     28.85 o 
  -4   4  16       79.12      182.32     16.81 o 
  -2   4  16     3534.34     3440.56     53.77 o 
   0   4  16      165.60      136.81     16.57 o 
   2   4  16      837.03      749.53     32.74 o 
   4   4  16      141.89       92.52     16.52 o 
   6   4  16        8.36       -4.64     14.26 o 
   8   4  16      271.20      375.07     37.90 o 
 -25   5  16      131.49      118.39     29.09 o 
 -23   5  16      158.46      134.07     26.41 o 
 -21   5  16      245.81      294.37     27.15 o 
 -19   5  16      329.78      265.92     21.24 o 
 -17   5  16       83.46      168.97     19.03 o 
 -15   5  16       62.67      135.52     18.04 o 
 -13   5  16      803.10      894.24     25.75 o 
 -11   5  16      149.05      153.20     19.82 o 
  -9   5  16      119.74      142.91     15.14 o 
  -7   5  16      178.20      164.68     17.52 o 
  -5   5  16       57.75       49.68     16.86 o 
  -3   5  16       54.61       74.32     18.31 o 
  -1   5  16      714.26      843.96     27.46 o 
   1   5  16      210.66      171.61     19.34 o 
   3   5  16       28.61       11.44     16.47 o 
   5   5  16       21.66       40.34     21.11 o 
   7   5  16       47.90       30.35     18.51 o 
   9   5  16        0.48       29.75     26.95 o 
 -24   6  16      444.07      590.35     51.99 o 
 -22   6  16       22.21        5.62     23.74 o 
 -20   6  16     1009.92      970.08     44.26 o 
 -18   6  16       30.80       21.71     15.96 o 
 -16   6  16      613.71      655.97     39.55 o 
 -14   6  16      504.92      692.93     26.94 o 
 -12   6  16     3899.68     3825.67     49.88 o 
 -10   6  16        5.11       -0.01     14.88 o 
  -8   6  16      373.18      503.73     22.60 o 
  -6   6  16      169.99      192.24     25.48 o 
  -4   6  16     2902.76     2882.52     51.10 o 
  -2   6  16       32.11       46.50     17.30 o 
   0   6  16       36.60       77.81     19.69 o 
   2   6  16      513.46      600.55     28.84 o 
   4   6  16       44.19       50.61     18.86 o 
   6   6  16      342.36      373.79     25.48 o 
   8   6  16      456.74      618.33     34.12 o 
 -23   7  16      380.63      435.66     34.16 o 
 -21   7  16       13.79       33.05     18.69 o 
 -19   7  16      621.48      649.72     32.30 o 
 -17   7  16      127.33      121.51     20.40 o 
 -15   7  16      238.92      258.53     19.88 o 
 -13   7  16      222.65      230.60     19.08 o 
 -11   7  16     1736.97     1628.91     32.97 o 
  -9   7  16        2.10      -15.17     12.26 o 
  -7   7  16      555.22      511.29     22.70 o 
  -5   7  16     1072.89     1069.50     39.46 o 
  -3   7  16      579.92      594.08     30.53 o 
  -1   7  16      251.33      218.12     23.49 o 
   1   7  16       64.50       30.60     19.50 o 
   3   7  16        1.96       14.55     20.15 o 
   5   7  16       15.61       42.60     18.46 o 
   7   7  16       16.99       46.12     21.85 o 
 -22   8  16        9.49       28.90     21.44 o 
 -20   8  16      104.78       58.77     20.92 o 
 -18   8  16      548.51      535.71     30.34 o 
 -16   8  16     1631.08     1496.75     36.69 o 
 -14   8  16      157.85      134.79     18.05 o 
 -12   8  16       57.58       60.45     16.26 o 
 -10   8  16      409.76      424.41     21.89 o 
  -8   8  16       10.28       13.59     13.81 o 
  -6   8  16      448.35      470.20     24.99 o 
  -4   8  16     1660.01     1531.15     47.34 o 
  -2   8  16      185.58      174.46     20.07 o 
   0   8  16      223.97      207.43     25.61 o 
   2   8  16       43.39       52.96     21.09 o 
   4   8  16       12.83       39.10     19.82 o 
   6   8  16       14.95       88.18     33.93 o 
 -21   9  16      278.51      382.25     30.23 o 
 -19   9  16       28.93       20.65     21.46 o 
 -17   9  16       61.65       74.00     19.73 o 
 -15   9  16       12.76       44.21     16.64 o 
 -13   9  16       11.74       38.39     16.41 o 
 -11   9  16      159.28      184.42     20.41 o 
  -9   9  16     1022.60     1036.78     50.50 o 
  -7   9  16      631.55      667.89     29.09 o 
  -5   9  16     1230.37     1088.05     45.31 o 
  -3   9  16       42.15       79.08     20.15 o 
  -1   9  16      208.72      260.32     26.34 o 
   1   9  16       76.12       61.93     21.18 o 
   3   9  16        4.97       48.23     20.17 o 
 -18  10  16      191.79      231.65     31.83 o 
 -16  10  16      141.37      142.94     20.98 o 
 -14  10  16      337.65      373.15     31.45 o 
 -12  10  16       13.22       43.69     17.42 o 
 -10  10  16     1188.70     1091.98     33.45 o 
  -8  10  16      644.72      642.65     28.96 o 
  -6  10  16      637.40      580.35     30.87 o 
  -4  10  16      875.26      894.31     35.01 o 
  -2  10  16        0.16       23.43     18.54 o 
   0  10  16      270.74      239.20     26.16 o 
   2  10  16        1.64       -7.99     18.13 o 
 -15  11  16       50.81       45.67     18.11 o 
 -13  11  16        0.04       51.75     17.91 o 
 -11  11  16       84.40       80.41     18.71 o 
  -9  11  16       46.24       78.40     17.20 o 
  -7  11  16      530.50      448.40     38.66 o 
  -5  11  16      412.80      264.54     24.97 o 
  -3  11  16      536.64      469.46     29.35 o 
  -1  11  16       52.86       40.20     19.50 o 
 -10  12  16       12.51       27.05     16.62 o 
  -8  12  16      353.38      306.74     23.55 o 
  -6  12  16        6.84       -6.92     17.58 o 
 -27   1  17      206.37      283.90     40.88 o 
 -25   1  17       88.36      127.61     27.90 o 
 -23   1  17     1162.25     1150.50     39.52 o 
 -21   1  17      168.42      175.29     24.61 o 
 -19   1  17     1471.62     1368.25     31.08 o 
 -17   1  17      295.45      244.62     15.39 o 
 -15   1  17      410.82      398.49     17.40 o 
 -13   1  17     2792.03     2750.64     35.35 o 
 -11   1  17     1193.42     1203.32     22.70 o 
  -9   1  17       69.71       38.88      9.28 o 
  -7   1  17      394.55      433.79     17.92 o 
  -5   1  17     1134.58     1072.69     21.80 o 
  -3   1  17     1005.13     1008.06     26.76 o 
  -1   1  17        3.43        6.51     17.92 o 
   1   1  17      524.19      502.09     27.91 o 
   3   1  17        7.81      -23.85     24.28 o 
   5   1  17       15.62      -12.01     27.03 o 
   7   1  17     2000.99     2234.13     58.45 o 
   9   1  17      423.91      486.02     41.82 o 
 -26   2  17       18.43        7.29     23.66 o 
 -24   2  17     1206.02     1065.75     37.51 o 
 -22   2  17       73.70       46.36     21.22 o 
 -20   2  17       82.75       94.74     21.14 o 
 -18   2  17      652.47      617.30     27.46 o 
 -16   2  17      225.24      298.11     21.43 o 
 -14   2  17     1275.57     1269.98     28.45 o 
 -12   2  17      195.17      213.60     14.17 o 
 -10   2  17        0.44       -5.35      9.42 o 
  -8   2  17      142.78      126.22     13.78 o 
  -6   2  17       54.33       56.01     13.42 o 
  -4   2  17      633.85      612.81     26.45 o 
  -2   2  17      104.06       56.02     13.98 o 
   0   2  17       16.48        7.59     14.32 o 
   2   2  17        4.26      -29.89     16.90 o 
   4   2  17      367.36      287.05     31.20 o 
   6   2  17      227.07      231.76     31.61 o 
   8   2  17      401.46      316.08     36.56 o 
 -27   3  17        0.02        8.12     26.26 o 
 -25   3  17      196.61      219.96     33.36 o 
 -23   3  17        4.62       47.35     21.70 o 
 -21   3  17       16.81        6.62     19.61 o 
 -19   3  17       48.64       95.08     20.60 o 
 -17   3  17       31.81        6.07     16.31 o 
 -15   3  17      474.34      545.13     21.37 o 
 -13   3  17      334.86      345.81     19.07 o 
 -11   3  17       75.12      111.74     14.76 o 
  -9   3  17        7.25      -15.87     11.10 o 
  -7   3  17      258.35      265.24     17.88 o 
  -5   3  17      120.21      103.55     15.88 o 
  -3   3  17     2492.26     2305.12     38.31 o 
  -1   3  17       17.74       26.45     14.57 o 
   1   3  17       39.38       33.01     15.02 o 
   3   3  17       75.86       54.49     17.63 o 
   5   3  17       33.51       43.28     22.39 o 
   7   3  17        0.19       -0.06     33.54 o 
   9   3  17       89.94      177.85     43.04 o 
 -26   4  17     1011.81     1203.05     44.32 o 
 -24   4  17      424.95      592.59     39.98 o 
 -22   4  17       28.51       44.18     21.53 o 
 -20   4  17      369.19      347.37     30.76 o 
 -18   4  17      109.25      133.54     20.67 o 
 -16   4  17      380.56      452.39     27.50 o 
 -14   4  17     9324.80     9355.95     82.03 o 
 -12   4  17     3871.81     3901.34     50.28 o 
 -10   4  17        0.19      -24.04     12.02 o 
  -8   4  17        8.80      -20.60     11.59 o 
  -6   4  17     2393.88     2351.25     41.73 o 
  -4   4  17     1191.40     1077.56     29.97 o 
  -2   4  17       55.53      173.96     23.31 o 
   0   4  17     1474.52     1331.70     35.74 o 
   2   4  17      913.13      928.20     33.40 o 
   4   4  17       81.95       78.26     19.62 o 
   6   4  17      150.98      155.75     24.84 o 
   8   4  17        0.08       -9.14     35.45 o 
 -25   5  17      819.59     1140.52     60.79 o 
 -23   5  17       65.73       66.58     24.83 o 
 -21   5  17      151.74      137.29     23.81 o 
 -19   5  17      391.53      493.43     26.14 o 
 -17   5  17     1238.64     1164.03     30.71 o 
 -15   5  17     4431.95     4296.75     54.28 o 
 -13   5  17    12016.93    12082.71    128.37 o 
 -11   5  17     7931.17     7548.28     79.64 o 
  -9   5  17      168.17      211.17     17.45 o 
  -7   5  17        1.52       -7.96     14.78 o 
  -5   5  17     5812.18     5903.02     76.34 o 
  -3   5  17       32.15      100.61     19.24 o 
  -1   5  17     1944.06     1880.23     38.24 o 
   1   5  17      460.00      402.74     24.27 o 
   3   5  17       50.90       25.38     18.01 o 
   5   5  17      329.55      495.66     27.62 o 
   7   5  17      174.42      256.43     29.00 o 
 -24   6  17      181.31      185.39     33.67 o 
 -22   6  17        5.06       -1.07     23.25 o 
 -20   6  17       56.98       61.08     18.22 o 
 -18   6  17       13.67       44.57     22.38 o 
 -16   6  17       20.32        3.94     14.61 o 
 -14   6  17     4445.50     4275.06     54.94 o 
 -12   6  17     3352.27     3319.10     47.46 o 
 -10   6  17        1.27      -13.60     13.69 o 
  -8   6  17     1533.61     1490.38     34.36 o 
  -6   6  17     3902.11     3622.59     58.70 o 
  -4   6  17     2212.73     2019.58     44.58 o 
  -2   6  17      170.47      162.27     24.50 o 
   0   6  17     1886.18     1782.29     44.50 o 
   2   6  17      247.72      245.28     22.44 o 
   4   6  17      202.40      286.40     24.85 o 
   6   6  17      111.51      141.24     22.28 o 
 -23   7  17       24.87       71.04     28.42 o 
 -21   7  17       86.73       89.29     23.35 o 
 -19   7  17      401.96      472.74     30.05 o 
 -17   7  17       11.18       27.09     17.14 o 
 -15   7  17       25.62       24.77     15.54 o 
 -13   7  17       44.65      110.61     16.91 o 
 -11   7  17       37.66       39.23     14.92 o 
  -9   7  17      244.10      289.87     20.33 o 
  -7   7  17      523.31      478.70     23.47 o 
  -5   7  17       41.59      116.45     19.56 o 
  -3   7  17      752.38      879.97     37.22 o 
  -1   7  17      549.30      575.94     31.25 o 
   1   7  17       26.51       22.73     19.78 o 
   3   7  17       46.62      110.34     23.92 o 
   5   7  17       81.31      114.85     23.16 o 
 -22   8  17        1.85        4.34     20.19 o 
 -20   8  17      346.40      349.53     29.34 o 
 -18   8  17       17.45       73.05     19.24 o 
 -16   8  17       15.54       63.16     17.69 o 
 -14   8  17      253.42      340.15     23.13 o 
 -12   8  17       49.02       63.39     15.87 o 
 -10   8  17        4.30        6.95     14.28 o 
  -8   8  17        3.69        5.62     14.30 o 
  -6   8  17      205.26      208.01     21.73 o 
  -4   8  17      299.54      306.75     23.25 o 
  -2   8  17       13.18       61.54     23.08 o 
   0   8  17      112.79      134.75     23.34 o 
   2   8  17       14.32       49.06     21.90 o 
   4   8  17      717.32      747.51     37.07 o 
 -21   9  17      193.16      199.25     26.43 o 
 -19   9  17       13.63       69.37     20.83 o 
 -17   9  17      485.38      553.36     34.04 o 
 -15   9  17      514.63      474.04     38.06 o 
 -13   9  17       22.43       22.68     16.31 o 
 -11   9  17      305.75      353.74     30.09 o 
  -9   9  17      992.35     1024.09     32.96 o 
  -7   9  17      216.62      208.95     21.47 o 
  -5   9  17      638.77      678.43     32.93 o 
  -3   9  17        2.79       16.19     17.91 o 
  -1   9  17      715.53      850.80     49.25 o 
   1   9  17       40.80       40.95     20.90 o 
 -18  10  17      126.35      166.63     22.82 o 
 -16  10  17       11.12       44.23     18.64 o 
 -14  10  17      451.51      413.86     26.46 o 
 -12  10  17       44.49       77.96     19.15 o 
 -10  10  17      965.60      897.54     32.19 o 
  -8  10  17        8.19       31.98     16.47 o 
  -6  10  17        0.00       62.00     19.64 o 
  -4  10  17     1198.14     1098.42     66.52 o 
  -2  10  17      259.60      251.31     26.65 o 
   0  10  17      125.23      136.03     24.09 o 
 -15  11  17        0.61        9.34     17.28 o 
 -13  11  17      457.85      451.86     27.40 o 
 -11  11  17       16.43       56.36     19.05 o 
  -9  11  17       32.35       46.48     17.65 o 
  -7  11  17      106.97       94.42     19.57 o 
  -5  11  17       10.69       60.86     19.46 o 
  -3  11  17       58.40       98.79     21.10 o 
 -26   0  18      419.46      425.62     93.22 o 
 -24   0  18     2464.18     2497.25     86.15 o 
 -22   0  18      432.78      386.24     34.09 o 
 -20   0  18      251.10      154.71     23.77 o 
 -18   0  18      861.23      742.54     31.99 o 
 -16   0  18     1480.31     1400.09     36.70 o 
 -14   0  18       11.31       39.06     20.86 o 
 -12   0  18     2859.69     3044.20     52.73 o 
 -10   0  18      284.19      200.17     22.96 o 
  -8   0  18      129.15      105.19     21.33 o 
  -6   0  18      667.93      695.03     30.78 o 
  -4   0  18      713.55      725.00     31.54 o 
  -2   0  18     1544.17     1443.55     62.08 o 
   0   0  18      691.66      812.87     56.11 o 
   2   0  18      135.11       60.76     51.46 o 
   4   0  18       32.69        5.82     40.64 o 
   6   0  18        5.39        2.62     50.54 o 
   8   0  18     3533.65     3930.37    132.64 o 
 -27   1  18       88.66       97.80     47.05 o 
 -25   1  18      879.05     1137.60     44.14 o 
 -23   1  18      103.06       59.59     22.33 o 
 -21   1  18       27.17       25.84     20.49 o 
 -19   1  18      390.02      315.43     31.22 o 
 -17   1  18      642.63      807.14     22.99 o 
 -15   1  18       17.22      -18.24     10.45 o 
 -13   1  18     1701.97     1666.33     30.09 o 
 -11   1  18     1274.65     1112.26     25.15 o 
  -9   1  18       16.15       -7.56     11.29 o 
  -7   1  18      849.67      927.21     23.21 o 
  -5   1  18     3314.87     3144.08     45.38 o 
  -3   1  18      783.24      873.82     29.47 o 
  -1   1  18      242.58      244.02     22.83 o 
   1   1  18       59.05       48.96     26.35 o 
   3   1  18       12.48        5.88     27.78 o 
   5   1  18      245.42      226.37     35.96 o 
   7   1  18      720.09      736.56     44.82 o 
 -26   2  18        0.25       15.37     24.00 o 
 -24   2  18     1493.25     1646.03     46.29 o 
 -22   2  18      212.80      177.31     25.00 o 
 -20   2  18       14.69       -8.90     17.89 o 
 -18   2  18       80.35       83.14     17.97 o 
 -16   2  18       81.26       78.62     16.33 o 
 -14   2  18       30.10       11.87     17.58 o 
 -12   2  18      167.27      206.59     16.23 o 
 -10   2  18       31.03       23.20     12.47 o 
  -8   2  18       59.33       51.42     13.46 o 
  -6   2  18      590.41      647.01     24.56 o 
  -4   2  18      139.15      163.00     18.26 o 
  -2   2  18       33.98       33.44     16.06 o 
   0   2  18      203.65      158.20     22.00 o 
   2   2  18       14.12       18.99     21.81 o 
   4   2  18        0.83        5.89     37.38 o 
   6   2  18       13.06       -3.00     33.93 o 
   8   2  18      192.42      253.62     37.43 o 
 -27   3  18       15.42      -30.63     25.32 o 
 -25   3  18      784.95      819.86     40.94 o 
 -23   3  18      444.90      412.95     30.48 o 
 -21   3  18      447.06      414.54     28.67 o 
 -19   3  18      156.71      157.35     22.27 o 
 -17   3  18       16.09        3.45     17.86 o 
 -15   3  18      914.94      853.89     25.43 o 
 -13   3  18       53.13       67.70     14.58 o 
 -11   3  18      354.25      295.21     21.19 o 
  -9   3  18       11.21      -11.44     13.38 o 
  -7   3  18       25.17       26.59     13.81 o 
  -5   3  18     1925.09     1802.62     34.66 o 
  -3   3  18      865.89      966.34     28.78 o 
  -1   3  18       58.69       77.25     16.99 o 
   1   3  18       89.77       57.58     17.26 o 
   3   3  18      171.42      121.93     25.59 o 
   5   3  18      193.70      266.79     35.66 o 
   7   3  18       71.19      139.71     42.44 o 
 -26   4  18        4.17       98.56     28.98 o 
 -24   4  18       16.21       28.71     23.61 o 
 -22   4  18       52.90       44.56     22.41 o 
 -20   4  18        3.93       10.10     20.12 o 
 -18   4  18        2.11        2.96     17.87 o 
 -16   4  18      388.11      352.69     21.43 o 
 -14   4  18      398.26      383.63     21.33 o 
 -12   4  18      552.14      589.56     23.04 o 
 -10   4  18      253.68      328.43     21.27 o 
  -8   4  18        5.96      -10.49     15.42 o 
  -6   4  18      437.32      522.27     26.89 o 
  -4   4  18      488.83      541.26     23.85 o 
  -2   4  18      592.35      684.80     26.19 o 
   0   4  18       53.05       65.24     17.20 o 
   2   4  18       21.24       16.54     17.82 o 
   4   4  18      152.02       89.24     25.77 o 
   6   4  18        2.04       70.18     36.90 o 
 -25   5  18       15.80       63.49     27.31 o 
 -23   5  18      133.47      147.07     26.21 o 
 -21   5  18      149.39      141.06     24.42 o 
 -19   5  18       47.81       31.57     22.64 o 
 -17   5  18       84.12      107.72     18.01 o 
 -15   5  18       51.34       51.47     15.65 o 
 -13   5  18      779.83      800.23     29.01 o 
 -11   5  18      131.14      215.96     19.42 o 
  -9   5  18      228.11      179.95     17.86 o 
  -7   5  18        0.00      -15.21     16.23 o 
  -5   5  18      122.20      328.94     26.28 o 
  -3   5  18      264.15      229.77     22.81 o 
  -1   5  18      168.75      191.13     22.79 o 
   1   5  18      104.08      112.87     19.85 o 
   3   5  18       13.51       10.76     18.53 o 
   5   5  18       28.33       42.77     21.20 o 
 -24   6  18      125.78      228.22     34.99 o 
 -22   6  18       20.65       32.28     25.81 o 
 -20   6  18      382.38      307.31     28.19 o 
 -18   6  18       12.48        5.96     16.09 o 
 -16   6  18      150.75      103.48     18.57 o 
 -14   6  18       66.04      155.51     18.73 o 
 -12   6  18        5.52       54.35     16.79 o 
 -10   6  18       63.60       42.60     16.11 o 
  -8   6  18      699.51      703.79     30.77 o 
  -6   6  18      353.22      418.31     27.39 o 
  -4   6  18       34.02       24.54     18.52 o 
  -2   6  18        4.19       33.43     19.56 o 
   0   6  18      777.71      853.33     35.81 o 
   2   6  18        1.28       10.80     19.75 o 
   4   6  18       82.06      111.00     22.29 o 
 -23   7  18      104.07       87.69     30.56 o 
 -21   7  18       56.77       42.54     25.36 o 
 -19   7  18      165.69      284.58     26.19 o 
 -17   7  18      208.54      196.14     21.19 o 
 -15   7  18      426.91      428.08     26.47 o 
 -13   7  18     1645.46     1568.56     35.03 o 
 -11   7  18       32.57       35.34     15.81 o 
  -9   7  18      585.31      524.66     24.73 o 
  -7   7  18     2486.43     2398.96     43.75 o 
  -5   7  18      558.67      596.12     30.85 o 
  -3   7  18      144.93      153.99     23.43 o 
  -1   7  18       49.02      103.18     24.73 o 
   1   7  18      343.53      330.82     28.57 o 
   3   7  18       21.90       23.28     22.41 o 
 -22   8  18      144.55      176.56     30.02 o 
 -20   8  18       21.58       33.65     21.13 o 
 -18   8  18       47.19       67.28     19.80 o 
 -16   8  18        8.41       35.13     16.93 o 
 -14   8  18      121.88       91.16     17.37 o 
 -12   8  18       71.98       70.42     17.10 o 
 -10   8  18      362.51      363.17     23.67 o 
  -8   8  18     1299.37     1188.85     32.27 o 
  -6   8  18      513.01      561.97     28.82 o 
  -4   8  18       91.60      176.66     22.34 o 
  -2   8  18      549.93      530.71     29.24 o 
   0   8  18      453.70      517.33     34.26 o 
   2   8  18       53.47       20.32     23.31 o 
 -19   9  18      249.03      280.58     25.60 o 
 -17   9  18      387.34      354.65     26.07 o 
 -15   9  18      338.31      315.34     25.31 o 
 -13   9  18       37.59       91.61     19.30 o 
 -11   9  18        1.84      119.88     19.04 o 
  -9   9  18       14.25       22.65     16.86 o 
  -7   9  18      156.52      160.01     22.40 o 
  -5   9  18      352.87      331.46     27.84 o 
  -3   9  18      146.58      148.27     25.13 o 
  -1   9  18       55.75       76.40     23.03 o 
   1   9  18       26.39        0.29     21.74 o 
 -16  10  18       42.73       47.96     18.14 o 
 -14  10  18      302.84      379.59     26.72 o 
 -12  10  18      497.71      481.92     30.17 o 
 -10  10  18        0.59       54.54     20.11 o 
  -8  10  18      453.40      386.48     44.73 o 
  -6  10  18      707.81      647.88     34.26 o 
  -4  10  18       60.00      135.10     23.78 o 
  -2  10  18        2.37      111.42     23.11 o 
 -13  11  18      256.70      220.38     23.40 o 
 -11  11  18       99.92       77.28     18.93 o 
  -9  11  18       16.59       14.59     18.14 o 
  -7  11  18       28.98       55.84     24.86 o 
 -27   1  19      205.41      198.02     50.86 o 
 -25   1  19     1167.50     1115.08     42.20 o 
 -23   1  19        2.25       -5.98     21.22 o 
 -21   1  19       14.84      -17.72     18.46 o 
 -19   1  19      223.72      181.19     23.70 o 
 -17   1  19      130.28      100.67     15.90 o 
 -15   1  19       22.33       19.86     10.92 o 
 -13   1  19     2774.25     2739.14     37.56 o 
 -11   1  19      524.25      527.20     21.04 o 
  -9   1  19       53.87       49.04     14.40 o 
  -7   1  19      813.34      818.27     28.56 o 
  -5   1  19      123.66      160.20     19.92 o 
  -3   1  19     2607.23     2423.62     43.84 o 
  -1   1  19      760.64      754.75     39.76 o 
   1   1  19       51.70       53.29     28.72 o 
   3   1  19       66.18       72.79     31.44 o 
   5   1  19       48.99        8.65     30.86 o 
   7   1  19      125.07      222.48     37.96 o 
 -26   2  19      202.38      150.43     30.56 o 
 -24   2  19      312.83      356.33     30.26 o 
 -22   2  19       55.81       50.58     24.86 o 
 -20   2  19        7.11        2.22     18.51 o 
 -18   2  19      532.24      649.49     28.55 o 
 -16   2  19      792.49      799.44     30.21 o 
 -14   2  19      299.35      344.32     23.61 o 
 -12   2  19      921.20      905.36     28.69 o 
 -10   2  19        5.56      -13.37     16.72 o 
  -8   2  19      172.60      190.52     18.22 o 
  -6   2  19      154.47       94.96     15.88 o 
  -4   2  19       15.51       40.05     17.13 o 
  -2   2  19     1035.37      999.73     31.68 o 
   0   2  19       18.37       -0.70     19.16 o 
   2   2  19      141.53      111.41     30.19 o 
   4   2  19       25.59       14.84     30.10 o 
   6   2  19      126.71      131.53     33.80 o 
 -25   3  19      252.88      262.15     29.73 o 
 -23   3  19      277.65      342.01     29.15 o 
 -21   3  19       93.99      149.51     23.07 o 
 -19   3  19        1.67       -8.66     17.29 o 
 -17   3  19      413.91      391.00     23.86 o 
 -15   3  19       32.03       53.31     18.38 o 
 -13   3  19       41.98       35.90     16.13 o 
 -11   3  19       39.91       44.48     14.38 o 
  -9   3  19      183.44      190.30     21.07 o 
  -7   3  19     1481.76     1369.23     30.51 o 
  -5   3  19      627.57      751.56     36.72 o 
  -3   3  19      704.93      730.06     28.05 o 
  -1   3  19      114.94       70.69     18.43 o 
   1   3  19        2.24       -2.51     20.63 o 
   3   3  19       52.07      113.14     32.68 o 
   5   3  19       51.86      124.81     38.71 o 
 -26   4  19      263.90      306.20     32.57 o 
 -24   4  19      394.21      431.79     31.74 o 
 -22   4  19      979.27     1020.04     40.28 o 
 -20   4  19      322.68      322.47     35.09 o 
 -18   4  19      402.84      455.53     27.40 o 
 -16   4  19      157.71      169.53     20.72 o 
 -14   4  19      134.62      143.25     18.06 o 
 -12   4  19      164.15      148.77     17.66 o 
 -10   4  19     1017.27      972.08     27.96 o 
  -8   4  19       17.21       34.90     15.93 o 
  -6   4  19     1389.46     1346.19     34.17 o 
  -4   4  19        7.35       33.60     17.14 o 
  -2   4  19        0.95        0.00     15.60 o 
   0   4  19        0.43       12.29     16.09 o 
   2   4  19       73.64       67.01     21.70 o 
   4   4  19       64.28      110.25     30.49 o 
 -25   5  19       98.19      173.69     30.91 o 
 -23   5  19       78.71       83.11     24.10 o 
 -21   5  19      242.75      151.97     31.55 o 
 -19   5  19        4.06       -4.49     19.85 o 
 -17   5  19       15.86       18.67     16.35 o 
 -15   5  19        1.47      -29.48     14.74 o 
 -13   5  19       22.63       46.73     16.67 o 
 -11   5  19     2052.12     1947.84     39.86 o 
  -9   5  19     1969.96     1964.18     47.00 o 
  -7   5  19     2121.68     1970.42     68.12 o 
  -5   5  19      565.25      563.71     37.78 o 
  -3   5  19      189.12      114.89     21.60 o 
  -1   5  19      664.26      645.89     35.68 o 
   1   5  19       24.01       31.36     17.86 o 
   3   5  19       45.99       40.92     22.85 o 
   5   5  19      308.09      339.81     34.61 o 
 -24   6  19       42.97       17.06     33.08 o 
 -22   6  19      530.39      661.83     41.10 o 
 -20   6  19       63.69       11.09     18.96 o 
 -18   6  19        6.23       40.92     17.46 o 
 -16   6  19      950.64      883.41     36.88 o 
 -14   6  19      457.26      452.66     25.10 o 
 -12   6  19        1.48       29.81     16.18 o 
 -10   6  19       38.98       57.30     16.49 o 
  -8   6  19      907.93      934.28     33.35 o 
  -6   6  19        0.33       14.81     18.95 o 
  -4   6  19      291.17      252.16     25.66 o 
  -2   6  19       44.81       46.16     20.37 o 
   0   6  19       44.68       37.61     20.85 o 
   2   6  19       38.42       48.22     22.61 o 
   4   6  19        4.55      -15.36     26.07 o 
 -23   7  19       85.39      147.00     32.47 o 
 -21   7  19       20.37       12.44     22.69 o 
 -19   7  19       93.21      172.33     22.07 o 
 -17   7  19      244.34      172.08     25.92 o 
 -15   7  19       24.74       59.63     17.22 o 
 -13   7  19        6.59       65.26     19.57 o 
 -11   7  19      104.33      145.60     19.54 o 
  -9   7  19      166.24      215.24     21.55 o 
  -7   7  19      883.99      863.60     31.75 o 
  -5   7  19      403.61      429.15     29.20 o 
  -3   7  19      480.62      408.44     36.73 o 
  -1   7  19       21.85       30.12     22.62 o 
   1   7  19       22.77       50.95     22.83 o 
 -20   8  19        5.29       21.21     19.41 o 
 -18   8  19      320.49      341.38     26.71 o 
 -16   8  19      247.13      242.11     22.20 o 
 -14   8  19       67.89      107.44     18.39 o 
 -12   8  19      601.84      583.90     26.99 o 
 -10   8  19      312.72      394.92     23.83 o 
  -8   8  19       17.63       54.60     17.95 o 
  -6   8  19        0.73       30.66     18.51 o 
  -4   8  19        3.97        5.80     19.32 o 
  -2   8  19        4.98       48.62     19.81 o 
   0   8  19        6.20       17.67     22.30 o 
 -19   9  19       49.55       76.08     22.95 o 
 -17   9  19        6.74        2.91     17.15 o 
 -15   9  19        0.07       19.48     18.17 o 
 -13   9  19       87.28      131.94     21.34 o 
 -11   9  19       16.67       16.52     17.53 o 
  -9   9  19      124.71      181.91     20.29 o 
  -7   9  19       14.07       22.76     19.07 o 
  -5   9  19      127.12       75.49     22.12 o 
  -3   9  19      235.77      205.82     27.27 o 
  -1   9  19      156.07      194.23     27.33 o 
 -16  10  19      194.04      158.32     23.08 o 
 -14  10  19        1.11       40.18     19.42 o 
 -12  10  19      264.75      281.00     24.87 o 
 -10  10  19       30.37       64.69     18.91 o 
  -8  10  19       36.58       53.80     20.45 o 
  -6  10  19       44.61       39.12     20.38 o 
 -26   0  20     1148.99     1349.49    115.46 o 
 -24   0  20      826.38      811.98     57.09 o 
 -22   0  20       70.65      196.72     48.92 o 
 -20   0  20       58.69        4.11     31.74 o 
 -18   0  20       75.22      106.86     30.12 o 
 -16   0  20     6102.96     6398.49     85.03 o 
 -14   0  20      583.96      646.79     36.02 o 
 -12   0  20      289.72      303.20     27.86 o 
 -10   0  20      109.05      114.13     23.14 o 
  -8   0  20      245.18      197.91     25.19 o 
  -6   0  20      199.57      231.98     41.85 o 
  -4   0  20      121.34      133.30     41.60 o 
  -2   0  20        4.70       -9.50     38.36 o 
   0   0  20      119.19       77.96     43.09 o 
   2   0  20      276.86      330.53     52.50 o 
   4   0  20      204.35      113.57     48.99 o 
 -25   1  20       12.18       41.39     35.58 o 
 -23   1  20      112.17       81.57     26.40 o 
 -21   1  20      357.24      366.74     25.43 o 
 -19   1  20      375.15      329.21     23.93 o 
 -17   1  20      727.14      789.65     33.34 o 
 -15   1  20     1911.30     1911.42     39.17 o 
 -13   1  20      636.49      736.56     25.49 o 
 -11   1  20        2.31       16.05     15.33 o 
  -9   1  20       49.89       55.18     18.36 o 
  -7   1  20     1706.82     1632.10     35.37 o 
  -5   1  20     2704.59     2465.30     42.65 o 
  -3   1  20     1501.51     1410.62     41.38 o 
  -1   1  20       23.44        9.43     28.47 o 
   1   1  20       45.08       -0.98     29.40 o 
   3   1  20       29.32       13.30     31.24 o 
   5   1  20       12.27       32.67     34.25 o 
 -26   2  20      150.24      173.44     31.43 o 
 -24   2  20      167.34      245.69     28.68 o 
 -22   2  20       36.23       14.76     21.73 o 
 -20   2  20       43.66       52.95     19.76 o 
 -18   2  20       15.15       35.60     18.00 o 
 -16   2  20      158.10      188.20     22.25 o 
 -14   2  20      672.40      700.62     29.83 o 
 -12   2  20       94.64      165.72     23.03 o 
 -10   2  20        9.77        1.81     17.21 o 
  -8   2  20        0.64      -25.74     14.61 o 
  -6   2  20       11.41       -0.37     14.69 o 
  -4   2  20       70.65       63.31     19.58 o 
  -2   2  20      186.52      180.06     23.21 o 
   0   2  20       74.32       57.79     29.35 o 
   2   2  20       41.56       30.59     30.31 o 
   4   2  20        0.01      -11.16     30.47 o 
 -25   3  20        6.15       34.72     24.74 o 
 -23   3  20      267.53      347.61     34.77 o 
 -21   3  20      709.73      792.03     32.94 o 
 -19   3  20      104.76      102.95     19.66 o 
 -17   3  20      186.91      238.08     22.12 o 
 -15   3  20       62.90       54.48     20.11 o 
 -13   3  20      408.55      407.04     26.38 o 
 -11   3  20     1044.10     1064.45     35.41 o 
  -9   3  20     1618.75     1623.12     38.19 o 
  -7   3  20      108.11      223.16     23.67 o 
  -5   3  20      771.51      862.57     31.72 o 
  -3   3  20       23.06       39.63     20.40 o 
  -1   3  20       27.35       25.45     19.47 o 
   1   3  20      135.08       50.33     39.24 o 
   3   3  20        1.85       67.11     34.09 o 
 -24   4  20       52.16       83.84     25.67 o 
 -22   4  20      640.32      878.70     39.12 o 
 -20   4  20        7.85      -16.19     19.32 o 
 -18   4  20      127.95       97.41     22.04 o 
 -16   4  20       13.10      -16.92     18.12 o 
 -14   4  20      364.04      311.08     23.59 o 
 -12   4  20      319.52      353.32     24.96 o 
 -10   4  20      419.63      510.41     30.17 o 
  -8   4  20       72.37      161.65     19.61 o 
  -6   4  20       93.03      148.16     20.41 o 
  -4   4  20      677.95      748.48     31.08 o 
  -2   4  20      183.59      223.26     25.30 o 
   0   4  20       96.48      118.25     25.09 o 
   2   4  20      142.09      204.59     33.17 o 
   4   4  20      464.13      585.77     51.55 o 
 -23   5  20        0.69       39.28     23.69 o 
 -21   5  20        0.04       -2.85     20.25 o 
 -19   5  20        2.02      -35.37     19.06 o 
 -17   5  20      157.36      125.50     21.21 o 
 -15   5  20       73.08       64.35     21.30 o 
 -13   5  20       82.87       69.28     25.58 o 
 -11   5  20       20.76      232.67     22.84 o 
  -9   5  20       52.61      255.83     26.81 o 
  -7   5  20      829.69      880.99     40.82 o 
  -5   5  20      110.82       77.19     17.70 o 
  -3   5  20       65.94       88.13     22.81 o 
  -1   5  20        0.97        0.18     24.21 o 
   1   5  20      157.30      156.57     28.85 o 
   3   5  20       26.99       15.05     28.31 o 
 -22   6  20      631.13      830.16     44.83 o 
 -20   6  20       98.12       77.35     24.52 o 
 -18   6  20     1323.08     1267.06     38.28 o 
 -16   6  20        2.44       33.63     16.85 o 
 -14   6  20        7.28       45.02     17.05 o 
 -12   6  20       31.50       61.45     17.84 o 
 -10   6  20       14.24       43.92     23.34 o 
  -8   6  20      168.32      185.31     23.29 o 
  -6   6  20      664.08      700.38     36.38 o 
  -4   6  20       24.19       36.72     25.77 o 
  -2   6  20       62.78       58.28     21.66 o 
   0   6  20       47.10       62.72     25.99 o 
   2   6  20      485.60      617.23     46.24 o 
 -21   7  20       14.56       34.26     24.68 o 
 -19   7  20       45.11       14.99     20.76 o 
 -17   7  20       41.95       29.21     17.80 o 
 -15   7  20       17.42        5.98     17.33 o 
 -13   7  20        9.29       14.00     17.55 o 
 -11   7  20     2007.42     1810.97     38.99 o 
  -9   7  20     1502.96     1437.13     37.49 o 
  -7   7  20        7.09       39.69     20.02 o 
  -5   7  20      401.67      402.69     32.62 o 
  -3   7  20        7.86       43.56     27.33 o 
  -1   7  20        5.53       26.04     22.37 o 
   1   7  20      260.43      347.73     32.51 o 
 -20   8  20        0.01       28.31     22.14 o 
 -18   8  20       67.01       98.39     21.44 o 
 -16   8  20       42.95       40.51     18.45 o 
 -14   8  20      245.85      281.85     23.24 o 
 -12   8  20      268.61      268.63     23.04 o 
 -10   8  20       39.63       71.61     18.37 o 
  -8   8  20        2.35        2.22     17.78 o 
  -6   8  20      283.38      272.41     26.61 o 
  -4   8  20      328.69      311.48     27.02 o 
  -2   8  20      418.12      398.40     36.04 o 
 -17   9  20        8.36       34.68     19.51 o 
 -15   9  20      679.65      734.85     33.76 o 
 -13   9  20      284.27      311.80     26.33 o 
 -11   9  20       18.58       25.69     17.13 o 
  -9   9  20      105.77       81.65     19.83 o 
  -7   9  20       31.99       48.65     20.35 o 
  -5   9  20      259.46      298.25     43.56 o 
 -12  10  20       42.71       53.17     20.08 o 
 -10  10  20        9.62       14.24     19.22 o 
 -25   1  21       26.79       -7.94     35.70 o 
 -23   1  21        0.92      -26.95     26.69 o 
 -21   1  21        8.76       11.06     23.96 o 
 -19   1  21      132.23      140.72     22.70 o 
 -17   1  21     1271.32     1279.88     37.32 o 
 -15   1  21       16.05       10.24     17.83 o 
 -13   1  21      200.22      192.77     22.99 o 
 -11   1  21     1229.42     1075.69     33.02 o 
  -9   1  21      704.60      747.21     29.83 o 
  -7   1  21      513.81      621.42     28.73 o 
  -5   1  21      146.10      139.42     25.68 o 
  -3   1  21      156.35      158.88     31.68 o 
  -1   1  21      130.18      106.59     31.79 o 
   1   1  21        0.17      -25.16     30.32 o 
   3   1  21       59.05       -8.80     31.92 o 
 -26   2  21      221.30      358.78     35.76 o 
 -24   2  21        1.16      -43.71     22.42 o 
 -22   2  21        3.54       26.46     20.82 o 
 -20   2  21      139.99      113.38     21.65 o 
 -18   2  21      249.59      221.79     24.06 o 
 -16   2  21     1192.94     1110.97     34.18 o 
 -14   2  21      323.82      373.70     27.05 o 
 -12   2  21      121.96      145.24     24.23 o 
 -10   2  21       96.51       91.15     21.82 o 
  -8   2  21       43.00       24.03     15.54 o 
  -6   2  21       51.72       64.33     20.79 o 
  -4   2  21      276.98      286.64     24.20 o 
  -2   2  21      356.64      336.74     34.01 o 
   0   2  21       48.91      -13.96     35.11 o 
   2   2  21       73.31       93.04     32.17 o 
 -25   3  21      150.63      170.38     29.56 o 
 -23   3  21        2.50        3.79     21.29 o 
 -21   3  21       38.91       47.30     20.67 o 
 -19   3  21      125.96      170.78     23.35 o 
 -17   3  21       72.95       69.34     20.40 o 
 -15   3  21        0.01       -1.66     18.60 o 
 -13   3  21     1293.71     1325.93     36.85 o 
 -11   3  21      238.87      201.41     26.77 o 
  -9   3  21      593.80      719.73     34.70 o 
  -7   3  21      157.40      154.44     26.92 o 
  -5   3  21      111.53       38.51     22.43 o 
  -3   3  21        7.44       26.27     18.27 o 
  -1   3  21       12.31       42.36     25.99 o 
   1   3  21       21.60       26.70     34.42 o 
   3   3  21      366.75      560.94     47.39 o 
 -24   4  21      468.60      650.25     36.74 o 
 -22   4  21      450.71      579.97     32.27 o 
 -20   4  21       38.63        8.74     20.66 o 
 -18   4  21       87.55       61.58     20.67 o 
 -16   4  21       90.70       60.27     20.24 o 
 -14   4  21      862.20      897.80     32.99 o 
 -12   4  21     1023.49     1051.32     34.78 o 
 -10   4  21      287.80      394.50     27.06 o 
  -8   4  21     1431.83     1463.82     38.36 o 
  -6   4  21       35.70       33.36     20.99 o 
  -4   4  21      398.98      425.60     31.77 o 
  -2   4  21      207.60      249.94     30.20 o 
   0   4  21      500.48      539.05     44.01 o 
   2   4  21      238.22      289.08     43.70 o 
 -23   5  21      284.06      474.47     33.14 o 
 -21   5  21       23.44       43.50     22.27 o 
 -19   5  21       26.37       37.31     21.88 o 
 -17   5  21     1332.36     1303.27     47.46 o 
 -15   5  21      543.03      499.63     37.39 o 
 -13   5  21     3838.53     3825.99     59.96 o 
 -11   5  21    19252.05    19339.52    183.94 o 
  -9   5  21     2799.25     2727.35     54.14 o 
  -7   5  21        0.26       31.89     19.10 o 
  -5   5  21        0.01       21.83     19.12 o 
  -3   5  21       61.82       67.66     25.01 o 
  -1   5  21       13.49       39.64     25.14 o 
   1   5  21        1.75        7.15     27.69 o 
 -22   6  21      436.59      495.11     35.56 o 
 -20   6  21       68.91       82.40     25.68 o 
 -18   6  21        4.82       -6.92     21.72 o 
 -16   6  21        1.31      -10.42     18.89 o 
 -14   6  21      207.96      165.47     20.30 o 
 -12   6  21      200.33      159.11     19.10 o 
 -10   6  21      691.28      701.22     33.99 o 
  -8   6  21       37.84       55.77     21.04 o 
  -6   6  21     1075.70     1065.68     37.57 o 
  -4   6  21       75.75       81.38     23.50 o 
  -2   6  21      356.48      509.95     34.42 o 
   0   6  21      343.09      446.03     40.52 o 
 -21   7  21       16.72       -6.54     23.26 o 
 -19   7  21        1.13       26.76     21.10 o 
 -17   7  21        7.34       17.00     17.95 o 
 -15   7  21       25.46       37.48     18.75 o 
 -13   7  21      482.20      522.02     28.31 o 
 -11   7  21      228.41      372.55     28.02 o 
  -9   7  21        3.89       51.23     19.82 o 
  -7   7  21      186.97      214.90     25.65 o 
  -5   7  21        2.12       44.59     21.77 o 
  -3   7  21       12.56       50.58     23.41 o 
  -1   7  21        0.70       10.62     23.24 o 
 -18   8  21      247.77      249.64     24.72 o 
 -16   8  21       82.61       62.50     19.98 o 
 -14   8  21       76.60      132.19     21.06 o 
 -12   8  21        6.88       39.11     18.79 o 
 -10   8  21        8.61       39.88     20.77 o 
  -8   8  21      230.76      220.31     23.85 o 
  -6   8  21       62.77       87.21     21.37 o 
  -4   8  21      114.91      107.87     23.23 o 
 -15   9  21      422.35      428.62     29.10 o 
 -13   9  21        3.44       29.16     17.93 o 
 -11   9  21       43.68       35.10     18.68 o 
  -9   9  21       34.09       27.51     18.71 o 
  -7   9  21      173.53      188.91     23.67 o 
 -24   0  22       78.24       21.52     60.68 o 
 -22   0  22      121.53       41.94     47.73 o 
 -20   0  22       56.94       18.25     67.82 o 
 -18   0  22      150.00      109.23     52.85 o 
 -16   0  22      732.72      713.49     72.91 o 
 -14   0  22     1113.82     1168.41     53.53 o 
 -12   0  22      266.74      316.11     40.61 o 
 -10   0  22     2985.36     3215.23     86.69 o 
  -8   0  22      113.95       97.20     41.94 o 
  -6   0  22     1988.71     2050.76     74.80 o 
  -4   0  22     1020.78     1122.30     63.82 o 
  -2   0  22       66.71      102.05     46.26 o 
   0   0  22      484.49      698.08     75.27 o 
   2   0  22      253.93      228.97     56.36 o 
 -25   1  22       15.64       30.73     45.46 o 
 -23   1  22       21.84       -5.21     33.80 o 
 -21   1  22       35.11      -17.29     27.79 o 
 -19   1  22      233.66      270.12     26.07 o 
 -17   1  22      172.79      132.17     22.38 o 
 -15   1  22       73.73       93.88     23.00 o 
 -13   1  22        3.06      -28.25     25.51 o 
 -11   1  22      658.74      735.24     30.07 o 
  -9   1  22       30.90       25.98     21.27 o 
  -7   1  22      144.98      190.26     31.69 o 
  -5   1  22      153.38      163.75     32.73 o 
  -3   1  22      560.65      557.19     39.52 o 
  -1   1  22        0.02      -53.23     30.04 o 
   1   1  22        2.92        3.01     33.41 o 
 -24   2  22        6.01       -3.11     23.91 o 
 -22   2  22       59.08       81.72     23.58 o 
 -20   2  22        2.20       -0.85     18.89 o 
 -18   2  22       73.24       56.30     22.40 o 
 -16   2  22        0.06       24.91     21.95 o 
 -14   2  22       57.17       65.90     24.33 o 
 -12   2  22       11.30        8.50     20.77 o 
 -10   2  22      427.56      506.25     35.16 o 
  -8   2  22        9.33       32.94     21.90 o 
  -6   2  22       88.74       48.26     24.23 o 
  -4   2  22      117.33      135.16     30.48 o 
  -2   2  22       91.17      147.85     36.29 o 
   0   2  22        1.43       31.57     36.00 o 
 -23   3  22        0.07       -9.94     21.89 o 
 -21   3  22       89.01       91.97     23.60 o 
 -19   3  22       77.50       31.29     20.85 o 
 -17   3  22      106.91      129.94     23.74 o 
 -15   3  22       76.61       68.59     22.50 o 
 -13   3  22      495.17      566.62     55.76 o 
 -11   3  22      877.45      890.06     38.26 o 
  -9   3  22      112.15      132.79     25.57 o 
  -7   3  22       37.30        4.83     22.91 o 
  -5   3  22       58.25       45.69     21.66 o 
  -3   3  22       13.97       27.16     24.77 o 
  -1   3  22       71.59       65.41     50.28 o 
   1   3  22       10.14        4.02     35.17 o 
 -24   4  22      149.49      210.45     28.53 o 
 -22   4  22       62.78       63.28     24.01 o 
 -20   4  22       28.18       22.71     22.01 o 
 -18   4  22      141.62      168.23     24.36 o 
 -16   4  22       87.94       80.12     22.58 o 
 -14   4  22       14.79       -7.79     20.48 o 
 -12   4  22      181.86      197.46     30.34 o 
 -10   4  22      346.86      441.15     32.33 o 
  -8   4  22       19.75       71.15     24.92 o 
  -6   4  22        0.05      -35.17     22.29 o 
  -4   4  22        1.76        2.70     23.77 o 
  -2   4  22       26.32      -17.78     26.63 o 
   0   4  22      475.77      649.97     51.12 o 
 -23   5  22       27.69       39.14     24.18 o 
 -21   5  22       71.22       89.33     24.79 o 
 -19   5  22       11.09       -1.18     21.49 o 
 -17   5  22       24.61       42.55     25.42 o 
 -15   5  22       54.09       20.99     21.43 o 
 -13   5  22       56.69       83.50     24.62 o 
 -11   5  22      477.01     1120.08     42.79 o 
  -9   5  22      349.08      376.09     32.25 o 
  -7   5  22        6.47       10.43     22.00 o 
  -5   5  22      240.75      280.18     29.73 o 
  -3   5  22      106.23      119.50     31.65 o 
  -1   5  22       32.85      116.86     31.91 o 
 -20   6  22       78.94       32.67     25.02 o 
 -18   6  22      165.90      166.26     30.48 o 
 -16   6  22       48.31       40.34     23.32 o 
 -14   6  22      365.14      316.28     27.69 o 
 -12   6  22       14.05       49.97     23.05 o 
 -10   6  22        1.81       26.98     20.50 o 
  -8   6  22        1.50        2.72     19.07 o 
  -6   6  22       19.92        5.33     22.51 o 
  -4   6  22       48.71       76.37     31.63 o 
  -2   6  22       45.16       56.42     26.60 o 
 -19   7  22       83.15      102.82     25.67 o 
 -17   7  22        0.06        8.66     20.79 o 
 -15   7  22       94.53       45.73     20.17 o 
 -13   7  22     1008.20      956.13     34.29 o 
 -11   7  22     1862.67     1826.72     43.49 o 
  -9   7  22       12.75        4.92     20.07 o 
  -7   7  22        3.09       35.26     22.13 o 
  -5   7  22      380.46      388.36     32.48 o 
 -16   8  22        9.12       20.49     18.84 o 
 -14   8  22      849.24      824.98     33.16 o 
 -12   8  22       13.48       52.55     19.63 o 
 -10   8  22       17.67       36.50     20.72 o 
  -8   8  22      271.98      308.65     26.97 o 
 -23   1  23       67.34        5.70     35.94 o 
 -21   1  23       32.42        3.53     35.15 o 
 -19   1  23      886.50      917.95     47.68 o 
 -17   1  23      338.90      326.51     31.00 o 
 -15   1  23       57.44       55.33     24.70 o 
 -13   1  23       10.09       28.93     23.93 o 
 -11   1  23      503.16      527.34     35.58 o 
  -9   1  23     1184.33     1218.65     46.56 o 
  -7   1  23      407.63      390.79     38.24 o 
  -5   1  23       96.98       95.87     31.29 o 
  -3   1  23        0.20      -39.48     29.52 o 
  -1   1  23      301.64      372.48     39.11 o 
 -24   2  23       80.02       23.67     32.55 o 
 -22   2  23       26.34       18.73     23.26 o 
 -20   2  23      152.42      142.77     24.12 o 
 -18   2  23       48.65        9.12     22.42 o 
 -16   2  23      108.41       92.10     23.17 o 
 -14   2  23     1293.44     1316.90     47.66 o 
 -12   2  23        9.37        7.67     20.80 o 
 -10   2  23      107.71      107.26     38.49 o 
  -8   2  23      802.90      892.40     45.88 o 
  -6   2  23      320.41      251.95     36.68 o 
  -4   2  23       14.25       -4.39     33.55 o 
  -2   2  23      206.12      246.64     41.30 o 
 -23   3  23       22.34       21.18     23.09 o 
 -21   3  23       51.78       50.33     23.26 o 
 -19   3  23       26.30       34.01     21.66 o 
 -17   3  23        1.56       14.19     22.34 o 
 -15   3  23       20.65       25.59     22.38 o 
 -13   3  23      123.81      142.36     26.91 o 
 -11   3  23      502.32      665.23     36.43 o 
  -9   3  23      331.06      312.30     30.58 o 
  -7   3  23      121.06       99.06     25.86 o 
  -5   3  23       99.10       34.27     30.44 o 
  -3   3  23      109.84      119.23     44.20 o 
  -1   3  23        0.97       69.31     37.48 o 
 -22   4  23        6.21       22.70     23.82 o 
 -20   4  23      253.43      311.90     28.78 o 
 -18   4  23       36.42       44.73     22.21 o 
 -16   4  23      152.75      157.40     26.52 o 
 -14   4  23       12.70       16.09     23.64 o 
 -12   4  23      131.00      185.48     28.14 o 
 -10   4  23        6.65      112.93     26.64 o 
  -8   4  23       25.32       42.14     25.07 o 
  -6   4  23       10.07        1.44     23.56 o 
  -4   4  23       15.13       26.17     27.42 o 
  -2   4  23       94.11      127.04     40.77 o 
 -21   5  23      364.33      347.78     30.69 o 
 -19   5  23       89.51       78.49     25.54 o 
 -17   5  23      102.01      121.96     34.41 o 
 -15   5  23     1297.46     1182.09     43.88 o 
 -13   5  23     1206.50     1316.26     54.81 o 
 -11   5  23     1065.53     1028.22     71.42 o 
  -9   5  23      310.07      290.69     33.13 o 
  -7   5  23      154.07      170.24     31.44 o 
  -5   5  23        5.32      -25.01     25.80 o 
  -3   5  23       11.13       44.49     30.62 o 
 -20   6  23       14.97       36.43     26.13 o 
 -18   6  23       24.47       30.63     29.39 o 
 -16   6  23      122.76       98.99     32.67 o 
 -14   6  23     1368.52     1439.40     44.26 o 
 -12   6  23        0.18        2.31     22.58 o 
 -10   6  23       31.84       75.49     29.21 o 
  -8   6  23       17.13       63.29     24.92 o 
  -6   6  23       16.99       54.75     26.12 o 
 -17   7  23        2.20       29.07     23.77 o 
 -15   7  23      234.24      270.73     27.14 o 
 -13   7  23      192.96      272.93     29.45 o 
 -11   7  23      219.84      270.76     29.29 o 
  -9   7  23      215.04      180.99     26.62 o 
  -7   7  23       36.56       51.66     25.39 o 
 -22   0  24     1055.94     1207.55    103.26 o 
 -20   0  24      847.31      832.66     65.48 o 
 -18   0  24      274.57      222.24     83.61 o 
 -16   0  24       71.96       -8.39     56.19 o 
 -14   0  24     1133.15     1068.25     78.83 o 
 -12   0  24     2700.73     3004.80     87.22 o 
 -10   0  24      474.64      469.91     54.06 o 
  -8   0  24      272.48      318.09     50.09 o 
  -6   0  24      167.24       78.82     47.27 o 
  -4   0  24      168.66      100.19     48.73 o 
  -2   0  24       90.28      159.81     53.27 o 
 -23   1  24       53.33       63.92     37.24 o 
 -21   1  24      185.70      220.60     41.51 o 
 -19   1  24       10.45      -31.04     42.45 o 
 -17   1  24        1.09      -36.57     33.94 o 
 -15   1  24      285.09      304.03     36.84 o 
 -13   1  24        4.99       46.22     34.48 o 
 -11   1  24       51.71       54.26     34.32 o 
  -9   1  24      784.25     1106.67     50.60 o 
  -7   1  24       65.32       85.29     39.09 o 
  -5   1  24       20.60        5.26     31.81 o 
  -3   1  24      511.42      513.01     58.49 o 
 -22   2  24       95.93      157.19     35.05 o 
 -20   2  24        9.53       11.75     24.94 o 
 -18   2  24       23.04       38.13     23.08 o 
 -16   2  24       22.43       14.07     21.13 o 
 -14   2  24      285.42      386.62     37.84 o 
 -12   2  24      367.83      383.67     31.03 o 
 -10   2  24        6.17       24.94     30.93 o 
  -8   2  24       69.28       47.84     41.89 o 
  -6   2  24      145.17      122.92     43.96 o 
  -4   2  24        1.70        0.53     35.50 o 
 -21   3  24       37.51       44.91     25.26 o 
 -19   3  24      365.79      400.79     29.21 o 
 -17   3  24      277.98      211.30     28.80 o 
 -15   3  24      632.84      699.80     39.41 o 
 -13   3  24      191.64      190.40     29.66 o 
 -11   3  24       12.24       53.34     25.76 o 
  -9   3  24      174.92      214.81     30.36 o 
  -7   3  24        7.06      -21.02     32.73 o 
  -5   3  24       87.55       97.76     43.15 o 
  -3   3  24       95.57       60.32     47.35 o 
 -20   4  24      225.48      198.70     29.94 o 
 -18   4  24        1.97       13.88     22.61 o 
 -16   4  24       10.92       41.24     24.48 o 
 -14   4  24        1.54        3.82     23.56 o 
 -12   4  24       18.90      102.23     28.04 o 
 -10   4  24      264.15      302.03     32.62 o 
  -8   4  24      347.21      423.42     34.77 o 
  -6   4  24      126.58       93.58     28.21 o 
  -4   4  24        6.80       11.53     35.93 o 
 -19   5  24       52.39       12.29     24.53 o 
 -17   5  24      229.36      269.85     29.14 o 
 -15   5  24       47.77      144.94     25.86 o 
 -13   5  24      219.36      268.22     36.07 o 
 -11   5  24       66.54       99.18     31.05 o 
  -9   5  24      113.08      201.39     33.31 o 
  -7   5  24        2.13       11.13     28.90 o 
 -18   6  24        2.30      -14.27     24.71 o 
 -16   6  24      158.52      159.13     28.74 o 
 -14   6  24        9.97       47.13     27.54 o 
 -12   6  24      280.15      265.26     36.68 o 
 -10   6  24      196.88      170.56     33.19 o 
  -8   6  24      386.10      442.97     42.22 o 
 -21   1  25      100.72       17.20     48.89 o 
 -19   1  25       12.47      -87.79     43.90 o 
 -17   1  25       53.27       42.98     45.46 o 
 -15   1  25      825.17      954.48     67.94 o 
 -13   1  25      405.92      476.31     51.71 o 
 -11   1  25        2.23       28.74     42.57 o 
  -9   1  25      618.17      795.34     48.16 o 
  -7   1  25       68.13       45.51     37.25 o 
  -5   1  25       32.19       33.19     33.93 o 
 -20   2  25        0.01      -44.38     33.76 o 
 -18   2  25       15.16        9.68     31.52 o 
 -16   2  25      313.81      379.66     57.14 o 
 -14   2  25      201.30      195.36     35.25 o 
 -12   2  25      735.15      925.27     58.10 o 
 -10   2  25       19.30        9.20     44.55 o 
  -8   2  25       10.79       25.92     42.98 o 
  -6   2  25        9.77      -26.04     43.09 o 
 -19   3  25       36.26       49.61     23.76 o 
 -17   3  25       19.45       31.19     27.42 o 
 -15   3  25      138.96      122.51     31.38 o 
 -13   3  25       10.29       11.06     26.31 o 
 -11   3  25      374.41      446.04     34.89 o 
  -9   3  25       64.73      105.85     37.20 o 
  -7   3  25        4.90       -9.12     43.65 o 
 -18   4  25      295.43      391.70     32.16 o 
 -16   4  25      209.08      209.21     32.92 o 
 -14   4  25      296.79      330.45     31.89 o 
 -12   4  25      735.73      825.45     53.12 o 
 -10   4  25     1084.21     1225.09     45.01 o 
  -8   4  25      293.97      310.03     34.18 o 
 -17   5  25     1437.85     1492.55     58.18 o 
 -15   5  25      644.47      617.29     41.31 o 
 -13   5  25        9.59       -9.41     37.61 o 
 -11   5  25     1762.09     1786.00     61.22 o 
 -20   0  26       66.93        5.38    110.28 o 
 -18   0  26      126.84       30.26    106.92 o 
 -16   0  26      281.31      336.90     69.03 o 
 -14   0  26       85.81       58.16     62.07 o 
 -12   0  26       81.73      119.22     65.97 o 
 -10   0  26      517.12      685.88     80.89 o 
  -8   0  26      118.11      155.79     52.18 o 
 -19   1  26       88.61        2.40     48.29 o 
 -17   1  26      169.89      108.72     57.85 o 
 -15   1  26      494.83      687.63     71.15 o 
 -13   1  26      115.56      150.75     65.38 o 
 -11   1  26       64.68       43.86     44.84 o 
  -9   1  26       63.26       77.33     46.20 o 
 -18   2  26       65.07       18.23     49.45 o 
 -16   2  26        3.34       -5.84     39.18 o 
 -14   2  26       42.73       34.22     45.52 o 
 -12   2  26        4.69       34.51     45.85 o 
 -10   2  26       22.70      -36.43     45.37 o 
 -17   3  26      129.46      138.20     37.36 o 
 -15   3  26        1.55       33.01     39.20 o 
 -13   3  26       45.05       73.45     37.40 o 
 -11   3  26      548.59      668.35     50.81 o 
                                                 
